# Supplementary material for: COL1A1 drives tumor progression in kidney renal clear cell carcinoma by regulating EMT through the PI3K/Akt pathway
Source: Cancer Cell Int. 2025 Aug 25;25:314. doi: 10.1186/s12935-025-03956-y (PMC12376327; doi:10.1186/s12935-025-03956-y)
Supplement: Supplementary file 3 — Supplementary Material 3. [file 12935_2025_3956_MOESM3_ESM.xlsx]

## Sheet: Sheet1
Differentially Expressed Genes (DEGs) in the GSE40435 & GSE105261 Datasets
id	logFC	AveExpr	t	P.Value	adj.P.Val
AQP2	-6.13942	9.90421014227642	-40.3284	2.55229787011974e-110	7.98358773773456e-106
UMOD	-6.46246	10.1686153130081	-39.1212	1.63703969450313e-107	2.5603300822029e-103
KNG1	-5.21082	9.39374016666667	-35.909	9.96135022478519e-100	1.0386367834376e-95
KCNJ1	-2.72362	8.15662682520325	-34.958	2.4824463832453e-97	1.94127307169782e-93
SFRP1	-3.49321	9.19563582520325	-33.1314	1.3243116162459e-92	8.28489347123433e-89
CLCNKA	-5.08537	10.0826589308943	-32.7265	1.5581517665946e-91	8.12316454317987e-88
GGT6	-2.16221	7.81973797154472	-31.5241	2.63689584088658e-88	1.17831574147046e-84
TMEM178	-1.68394	7.9253713902439	-31.3136	9.8615014053932e-88	3.85584704950874e-84
C12orf59	-3.05306	8.51572582113821	-31.2386	1.57980979172087e-87	5.49071669833652e-84
ATP6V1B1	-4.29485	9.56549632520325	-31.2058	1.94208907272284e-87	6.07485461947705e-84
CLCNKB	-3.35142	8.49586093089431	-31.1601	2.58895984964504e-87	7.36206037244516e-84
ATP1A1	-1.99147	11.8700027764228	-31.1121	3.50284334895613e-87	9.13074499627898e-84
NDUFA4L2	4.67123716363637	10.8877354146341	30.9390241753538	1.04498694194796e-86	2.51439934954863e-83
PRRG2	-2.0145	8.18752726422764	-30.7982	2.54929938228114e-86	5.69586319126815e-83
RALYL	-2.17247	7.77388984146341	-30.184	1.28253996685784e-84	2.67452334422089e-81
SLC36A2	-4.49109	9.08999057317073	-30.0444	3.14512486861142e-84	6.14871911813533e-81
SERPINA5	-3.20872	8.69336548373984	-29.9374	6.26453082631255e-84	1.15267367204151e-80
NPHS2	-3.23942	8.35678180487805	-29.8259	1.28646146876353e-83	2.23558415238462e-80
FXYD4	-3.98419	8.55745145121951	-29.7608	1.9601478585579e-83	3.2270223692469e-80
C16orf11	-1.07624	7.21351429268293	-29.3725	2.43925187764405e-82	3.81498993663529e-79
ACSF2	-3.01049	8.98975077235772	-29.1997	7.53650283423725e-82	1.12258004121401e-78
SLC16A3	2.90810303516042	10.4141241138211	28.7758478344931	1.21780274939838e-80	1.73149409096279e-77
TCF21	-1.38364	7.86119743902439	-28.7489	1.45420053357787e-80	1.9777127256659e-77
PHYHD1	-1.0358	7.2987806504065	-28.656	2.68519407184691e-80	3.49970294030714e-77
C7orf68	3.44832839705883	9.50723093495935	28.6292016991197	3.2058723215421e-80	4.01118744871347e-77
PTH1R	-3.39841	9.59173950813008	-28.6078	3.69301861050288e-80	4.44298546678962e-77
FREM1	-1.31905	7.45235982926829	-28.5487	5.46028733528817e-80	6.32584399436347e-77
ATP6V0A4	-1.50205	7.45485150406504	-28.4965	7.71488412140712e-80	8.61862768991481e-77
SLC47A2	-3.75106	9.02345628455284	-28.3853	1.61296411729972e-79	1.73977646859087e-76
SLC34A1	-3.73093	8.83269272357724	-28.2591	3.73290891942471e-79	3.89217969998683e-76
TFCP2L1	-2.08244	7.96636366260163	-28.1161	9.68393011019153e-79	9.77139786602552e-76
FLJ20920	-2.63005	8.57231251219512	-27.9691	2.58664311671888e-78	2.48290305740938e-75
CA9	3.76735561256684	8.99545707723577	27.9671820088353	2.61943097488842e-78	2.48290305740938e-75
XPNPEP2	-3.62578	8.91938791463415	-27.9477	2.98412311708222e-78	2.74539326771564e-75
CASR	-1.91612	7.60588704471545	-27.8955	4.23420340392845e-78	3.78416807071091e-75
PTGER1	-1.96594	7.76769207723577	-27.7106	1.46472875888565e-77	1.27268654383175e-74
GCGR	-3.01921	8.10401649593496	-27.6876	1.70950104326178e-77	1.42704389201711e-74
CLDN8	-3.53997	8.5766226504065	-27.6855	1.73362109644023e-77	1.42704389201711e-74
GPC3	-1.71157	7.90893384146341	-27.3409	1.77515326432774e-76	1.42376395149158e-73
CRYAA	-3.81919	9.00991555284553	-27.2433	3.44009201970311e-76	2.69015195940784e-73
CA10	-1.06575	7.2524652398374	-27.2072	4.39493199728871e-76	3.35301153354124e-73
HADH	-1.88609	11.1268031138211	-27.2029	4.52579059255216e-76	3.37063642226266e-73
HRG	-0.952285	7.14491936178862	-27.1457	6.67062147122755e-76	4.85248929348832e-73
TMEM213	-2.89009	8.19644828455285	-27.0171	1.60038674141492e-75	1.13772948344224e-72
NICN1	-1.05197	9.18549206910569	-26.8036	6.87541899738597e-75	4.7791801386274e-72
UQCRC1	-1.34382	10.6929444471545	-26.5369	4.27812383702841e-74	2.90912420917932e-71
EMX1	-1.54029	8.07444381707317	-26.5242	4.66835363421232e-74	3.1069383335779e-71
TCEAL2	-1.87419	7.84291783333333	-26.45	7.77504105533696e-74	5.06673508772792e-71
C7orf41	-2.24553	9.68471023170732	-26.4397	8.34803048861788e-74	5.329110075183e-71
CD5L	-1.8998	7.59856053658537	-26.4183	9.67660591459697e-74	6.05368466017187e-71
IGFBP3	3.03969517633689	11.7019505406504	26.3041368528999	2.12536033497041e-73	1.30355433878185e-70
SUCLG1	-2.04951	11.2867914634146	-26.1406	6.58175174620254e-73	3.95917681963876e-70
ACPP	-1.81519	7.73762204065041	-26.1073	8.29072170200958e-73	4.89309009129924e-70
LOC650200	-1.58333	7.59091304878049	-26.0223	1.49433147645754e-72	8.65605344140593e-70
SLC15A4	1.52531080588235	9.40982215853658	26.0170655382898	1.54931091904153e-72	8.81135373593075e-70
AFM	-3.58688	8.6985388495935	-25.9252	2.93122537372485e-72	1.63729874446631e-69
APEH	-1.23981	10.1510988130081	-25.8972	3.5630001524292e-72	1.95527446961378e-69
REEP6	-1.90931	7.90639982520325	-25.755	9.58233396060784e-72	5.1678518325485e-69
OVOL2	-1.05293	7.11245570325203	-25.73	1.14132294429344e-71	6.05094605042351e-69
TMPRSS2	-2.70674	8.25312232113821	-25.7258	1.17537755441163e-71	6.12176919325484e-69
ACY1	-3.33768	10.8437835772358	-25.7235	1.19382327617821e-71	6.12176919325484e-69
PROM2	-2.64005	8.47851581300813	-25.6993	1.41344899718806e-71	7.13107816645849e-69
ALDH6A1	-3.01219	9.82887711382114	-25.6525	1.96016453791379e-71	9.7323724993561e-69
SLC15A2	-0.647946	7.10010228455285	-25.4326	9.12974098845616e-71	4.46216090810795e-68
RASL11B	-2.15448	8.36335997154472	-25.4229	9.77492382869898e-71	4.70399411325698e-68
NOL3	1.72240249278075	8.52358936178862	25.3716915979556	1.39954918317512e-70	6.63301491662389e-68
ABHD14A	-1.29432	8.83886043089431	-25.3537	1.58759142229813e-70	7.41191935663963e-68
DCXR	-2.41163	9.7845098495935	-25.2995	2.32339139549158e-70	1.06876004192613e-67
MT1H	-3.0796	8.98357264227642	-25.1775	5.48333688398731e-70	2.48577938740758e-67
SLC22A8	-2.88358	8.07043	-25.1468	6.80364289149283e-70	3.0402564235128e-67
ANGPTL4	2.80971517807487	9.39946561788618	25.1253218025112	7.91742913351203e-70	3.48812934220079e-67
VTCN1	-2.0543	7.74960352845528	-25.122	8.10504682701604e-70	3.49805093347743e-67
ACOT11	-1.1452	7.81256910162602	-25.121	8.16360991508479e-70	3.49805093347743e-67
PLXNB1	-1.36644	8.7288717804878	-25.0752	1.12770139216542e-69	4.76682426309922e-67
DIO1	-2.81492	8.23979107723577	-24.9999	1.91909505828662e-69	8.00390578976071e-67
HSD11B2	-3.06914	9.60075498373984	-24.8962	3.99440013619478e-69	1.64401100342332e-66
NETO2	2.38850358342245	8.69892858943089	24.8741420662646	4.6692277665142e-69	1.89679798099434e-66
DPEP1	-3.2574	8.62043740243903	-24.8214	6.78288561096219e-69	2.72011105013971e-66
ANXA9	-1.16631	7.38612230487805	-24.7963	8.10647053779957e-69	3.20975187876418e-66
ENPP6	-2.2282	7.87585042682927	-24.7748	9.4374944545494e-69	3.69006033172881e-66
FGF9	-2.52148	8.21237688211382	-24.7569	1.07211662301768e-68	4.14022320592506e-66
SPHK2	-1.28918	9.92375549593496	-24.7145	1.44787925535585e-68	5.52312964725988e-66
LPPR1	-1.16879	7.34081128455285	-24.6888	1.73814634563767e-68	6.550508155608e-66
ProSAPiP1	-1.11806	7.67241354471545	-24.6733	1.94073173662159e-68	7.22691532399088e-66
FLJ12684	-0.917737	7.12691556504065	-24.6172	2.89089278819618e-68	1.0638485460562e-65
WNK4	-2.00253	7.90040863821138	-24.6069	3.11038582690001e-68	1.13131242634224e-65
PFKFB4	1.87116425681818	8.50150191056911	24.5907319431756	3.49031695711016e-68	1.2549093611311e-65
PALM	-0.990143	8.27339960162602	-24.5155	5.96517470467398e-68	2.12034846320684e-65
ESRRG	-0.757355	7.3265622601626	-24.4856	7.38074139598682e-68	2.59404034681424e-65
RALGPS1	-1.12919	7.81792877642276	-24.4783	7.77553588376075e-68	2.70243069382263e-65
SH3GL2	-2.19781	8.06274432926829	-24.4666	8.45264099682035e-68	2.90547923495099e-65
MT1G	-4.77064	11.4468435284553	-24.4307	1.09196762830082e-67	3.71268993622279e-65
BHLHB3	1.97116540026737	8.24052376829268	24.4125750974453	1.24233380034119e-67	4.17851626609383e-65
DHRS11	-1.03957	8.04965662195122	-24.393	1.42889079333476e-67	4.75486212930973e-65
CADM4	-1.33497	7.67756167479675	-24.3847	1.51591719317348e-67	4.99135682131227e-65
PDHB	-0.943026	11.102392601626	-24.3725	1.65355872750581e-67	5.38784552045644e-65
VSIG8	-1.06375	7.29166559756098	-24.3494	1.95112906784411e-67	6.29188837548081e-65
CLDN16	-0.981434	7.2078774796748	-24.2874	3.03842252303174e-67	9.69814862453395e-65
RAB25	-1.79942	7.7199343495935	-24.2739	3.34568096121329e-67	1.05710000471466e-64
SPAG4	1.62056446283421	7.8348257804878	24.2392370527231	4.28865367780388e-67	1.34149087041705e-64
TFAP2B	-0.521834	6.91949870731707	-24.2174	5.01281895462123e-67	1.55248491980745e-64
SOSTDC1	-1.55858	7.91138125609756	-24.1969	5.80705182726999e-67	1.78082922702946e-64
C19orf46	-0.964955	7.26869388211382	-24.0959	1.19790141545978e-66	3.60603783339744e-64
SCNN1G	-2.55613	8.1786268495935	-24.0958	1.19893841008099e-66	3.60603783339744e-64
CAV2	1.60827545254011	9.02322525609756	24.0908641982036	1.2421450397507e-66	3.70040922318113e-64
NPHS1	-1.53083	7.40277725609756	-24.0892	1.2567159022553e-66	3.708497492693e-64
LOC286208	-1.23955	8.28412604471545	-24.0769	1.37331463424563e-66	4.01469922983207e-64
CAV1	2.00108937593582	9.37319873170732	24.0703433663367	1.4392649618166e-66	4.16853777829846e-64
SLC2A1	2.14400167045454	9.86169819105691	23.9675557730573	3.01223863395635e-66	8.64429582294998e-64
SLC7A8	-1.07726	7.49774162195122	-23.9616	3.14314017765967e-66	8.9379477051995e-64
ACAA1	-1.98103	10.1371557723577	-23.9356	3.79011359620642e-66	1.06806084044448e-63
DDN	-1.51207	7.54212134146341	-23.8988	4.93963812481371e-66	1.37957036200154e-63
FOLR3	-1.82528	7.72802510569106	-23.8647	6.31742648418385e-66	1.74875310110859e-63
FUT3	-1.31705	7.47020402845528	-23.8554	6.75228130498431e-66	1.85273122122727e-63
GLRX5	-1.0593	11.6981189634146	-23.7092	1.93850882947651e-65	5.27274401617609e-63
TNNT2	-0.798767	7.17618139837398	-23.6666	2.63825443353666e-65	7.11418954146783e-63
KLK6	-0.710584	7.07187419512195	-23.6053	4.10905196141639e-65	1.09855679788978e-62
PRDX4	1.35532662967914	10.5715323577236	23.6019593741825	4.20952285423565e-65	1.11588029559738e-62
ENO2	2.52538357887699	8.83348933739837	23.5605876155992	5.67914462752195e-65	1.49280373066291e-62
SCNN1B	-1.68981	7.72872659349594	-23.5251	7.34599739681478e-65	1.91485665476972e-62
SCARB1	2.23843793716577	9.02759854065041	23.4554595107768	1.21660172039597e-64	3.14506626561867e-62
LAMA4	1.75722909652406	8.25274216666667	23.3934138718448	1.90849631603259e-64	4.89325940700814e-62
VIM	1.89483692232621	12.9273764105691	23.3920700999778	1.92720786935958e-64	4.90106196370469e-62
PAQR7	-1.51782	8.7534569796748	-23.3521	2.57600230184444e-64	6.49817354852371e-62
KCNJ10	-0.856062	7.55394111788618	-23.3379	2.85731690819511e-64	7.15014983106744e-62
ABAT	-1.1079	7.40858339837398	-23.3154	3.36336611170843e-64	8.34968983922537e-62
ASS1	-2.07592	9.84512163821138	-23.3086	3.5350113662745e-64	8.70670516039893e-62
ECHS1	-1.8372	11.4814749065041	-23.2587	5.08177714755365e-64	1.24185929043342e-61
ALDOB	-4.82857	11.0311086219512	-23.2298	6.2709089759313e-64	1.52057389741962e-61
GPD1L	-1.45627	9.87815980081301	-23.2135	7.06244853634166e-64	1.69933377089821e-61
ANGPT2	1.57826621403743	7.96650799186992	23.2024658426953	7.65122424018609e-64	1.82694881093909e-61
RNF145	0.990406646256686	8.82403181300813	23.1830579633713	8.81310136395488e-64	2.08843795957961e-61
KCTD8	-0.449877	7.06798458943089	-23.1652	1.00363545062959e-63	2.36042984178148e-61
SAP30	1.24378577459893	7.95643896747967	23.1638112190643	1.01399530747947e-63	2.36699800134013e-61
PCSK1N	-2.50354	8.76983612601626	-23.1316	1.28214094652466e-63	2.97076805979936e-61
C9orf58	-2.50062	9.43544009756098	-23.1157	1.44040107526795e-63	3.31292247311629e-61
SCNN1A	-3.36612	9.91718155284553	-22.9131	6.32856348593688e-63	1.44494500613216e-60
MAL	-3.59036	10.5021542154472	-22.8923	7.36478453028976e-63	1.66935116019901e-60
LOC653381	-1.20414	9.0645355203252	-22.8695	8.70775492278449e-63	1.95955808622086e-60
DMRT2	-1.28824	7.3711867804878	-22.8654	8.97322047882154e-63	2.0048738326967e-60
TJP3	-1.25748	7.41031393495935	-22.8449	1.04229039217786e-62	2.31225840193784e-60
HPD	-3.58251	8.85291998373984	-22.8261	1.19583647432008e-62	2.63420879695297e-60
C10orf140	-0.958512	7.51687898373984	-22.8177	1.27222265703855e-62	2.7828758539976e-60
C19orf69	-1.81155	7.86425187398374	-22.8042	1.40451483435935e-62	3.05091833463615e-60
ERP27	-2.0411	8.57079804878049	-22.7933	1.52114033748881e-62	3.28146687976896e-60
C1orf64	-0.817883	7.0960398902439	-22.7885	1.57619281182762e-62	3.3769391201348e-60
SCD	2.39292909237967	10.5499888577236	22.7542429297386	2.02589026727277e-62	4.30079520639877e-60
NNMT	3.27518568462567	10.0030093333333	22.7536378203195	2.0349031027718e-62	4.30079520639877e-60
SLC22A7	-1.39703	7.57794560162602	-22.6763	3.58974631137111e-62	7.536058028167e-60
OGDHL	-2.8596	9.74224746341463	-22.6595	4.06073109130416e-62	8.4679779023996e-60
ITGA5	1.70307964705882	8.72495546747967	22.6497277730687	4.36378986531156e-62	9.03969185344011e-60
PROC	-1.34825	7.50159845934959	-22.6193	5.45796700631258e-62	1.12319215761485e-59
DUSP9	-1.16048	7.31956767479675	-22.598	6.38144112328272e-62	1.30465018520447e-59
VASH1	1.28187651470588	8.18407219918699	22.5782561204489	7.38019660223714e-62	1.49904253063622e-59
SLC12A3	-2.33457	7.95539480487805	-22.5708	7.7974825890724e-62	1.57358229281409e-59
LGALS1	1.87506460668449	11.4377767560976	22.5669891094178	8.01800023429192e-62	1.60771184185033e-59
SLC13A3	-1.08935	7.30848920731707	-22.5471	9.2803270653226e-62	1.84897216944771e-59
KIAA0114	-1.17546	8.43052497154472	-22.5088	1.23021893384039e-61	2.43552204117262e-59
LOC113230	-0.938295	7.60560979268293	-22.4992	1.32057984051057e-61	2.59797090636292e-59
YEATS2	0.983743062032088	8.58631074390244	22.4755218438323	1.57231231613445e-61	3.07387057804284e-59
NUSAP1	1.0233800525401	7.7925043495935	22.4552263246945	1.82596148869299e-61	3.54758232088924e-59
IRX2	-1.54762	7.64748470731707	-22.4496	1.90305944310303e-61	3.67454934446067e-59
AGPAT9	-2.5831	9.27382332113821	-22.4296	2.20587891084126e-61	4.23312222890273e-59
LDHA	1.07005709532085	11.1959190894309	22.4189683304935	2.38550810331856e-61	4.54992033364662e-59
ELMO1	0.437564554144386	7.30484151626016	22.3889944006358	2.97577019063534e-61	5.64133888261052e-59
PPAPDC1A	-0.577383	7.09119325203252	-22.3825	3.1219490182916e-61	5.88280513808201e-59
GLDC	-2.55796	9.43460839430894	-22.3134	5.19965556289093e-61	9.73923509025319e-59
PLG	-3.63379	8.95748338211382	-22.3056	5.50962001442376e-61	1.02583877411414e-58
UPP2	-2.45844	8.12458868699187	-22.2796	6.67216982647309e-61	1.23494362231999e-58
PRKCDBP	1.6015837434492	9.95085098373984	22.2765884139778	6.82459043231337e-61	1.25572463954566e-58
DENND5A	0.775588792914437	9.29968518699187	22.2631684899812	7.53624288590315e-61	1.37855951737457e-58
COL4A3	-0.866224	7.54293453252033	-22.2584	7.80815388171721e-61	1.41999449662857e-58
TUBB2B	-2.3169	8.62951158536585	-22.2364	9.18747283962053e-61	1.66118006025046e-58
C3orf75	-0.533929	8.25355714634146	-22.2001	1.2012281688545e-60	2.15944925987177e-58
SCN2A	-0.421276	6.87265788617886	-22.1945	1.25254974173312e-60	2.23884319550926e-58
TUBAL3	-1.26282	7.4609312601626	-22.1133	2.28394063202491e-60	4.0591853960079e-58
ATP5A1	-1.16079	12.8942706260163	-22.0857	2.80240808540878e-60	4.95250423229303e-58
AK3	-1.08763	10.4810474390244	-22.0834	2.85072676739273e-60	5.00959175753059e-58
ENTPD1	1.36174168796791	8.17831101219512	22.0742346800273	3.05193052883771e-60	5.33320597441584e-58
PTPRE	0.740413271390371	7.69503193902439	22.0539136199401	3.54821898279715e-60	6.16601609899416e-58
HS6ST2	-0.746005	6.99302232113821	-22.0281	4.29826332878554e-60	7.4211819464501e-58
SLC5A2	-1.6179	7.52287780894309	-22.0274	4.31795113252531e-60	7.4211819464501e-58
CGNL1	-2.21076	11.2820493292683	-22.0144	4.75535289062282e-60	8.12827532342523e-58
C14orf37	-0.980766	7.49199856504065	-21.9887	5.7561498576739e-60	9.78545475804562e-58
PLCL1	-0.986965	7.63680821544715	-21.9527	7.52015936791205e-60	1.27146741437513e-57
PIPOX	-2.45758	8.33112215853659	-21.952	7.56051595504393e-60	1.27146741437513e-57
FMO5	-1.32498	7.79226702845528	-21.9432	8.07135703003906e-60	1.35011790320653e-57
VEGFA	1.47695240735294	8.66353213414634	21.9281155749533	9.02688866790937e-60	1.5019206251713e-57
TRPV6	-0.336607	6.81550646341463	-21.9141	1.0015840345633e-59	1.6576480741344e-57
SIGIRR	-0.988857	8.17065905284553	-21.8944	1.15951593132475e-59	1.90892938588623e-57
GLOD5	-1.01893	7.33420541463415	-21.8691	1.40008426185037e-59	2.29291286443348e-57
IKBIP	0.734781038368988	7.36754155691057	21.8482698750135	1.63428702833273e-59	2.66252595032541e-57
STAMBPL1	1.53729246938503	8.46396115853659	21.8178234566208	2.04978574601748e-59	3.32213979976304e-57
RNF150	-1.5082	8.18052399186992	-21.8041	2.27042481543048e-59	3.6607674343642e-57
SLC22A6	-2.85586	8.59168695121951	-21.7995	2.34987259210907e-59	3.76943665031649e-57
SLC9A2	-1.00259	7.36758345121951	-21.79	2.52143853836732e-59	4.02401007551683e-57
FBP1	-2.84954	10.5184894430894	-21.7811	2.69452221954903e-59	4.27840888464435e-57
GPC5	-1.71115	7.68395631300813	-21.7763	2.79322543828353e-59	4.41273190452065e-57
MAPK4	-0.522293	7.06231559349593	-21.7736	2.84836504165042e-59	4.47722907049372e-57
PCCB	-1.36507	10.195016203252	-21.764	3.06036297759607e-59	4.78640769696026e-57
EGLN3	1.71964830467914	7.98817666666667	21.7565053360713	3.23576973946302e-59	5.03556604230862e-57
FAM151A	-3.0301	8.54498121544716	-21.7414	3.62202605123217e-59	5.60876113279913e-57
ALB	-3.87849	9.2777079796748	-21.7396	3.66887552105874e-59	5.65332149254765e-57
SUOX	-0.702803	8.3814715203252	-21.7342	3.82172023357732e-59	5.85997102481855e-57
NCK1	0.993790777406407	9.49470910569106	21.7257692816895	4.06844707087833e-59	6.20785484766215e-57
SAT2	-1.54227	10.0263303821138	-21.7209	4.22023285337069e-59	6.40819823560365e-57
SFXN2	-1.70446	8.01674363821138	-21.6948	5.12670886392437e-59	7.74702672770793e-57
IYD	-1.87538	7.64359318292683	-21.6878	5.39894641253949e-59	8.119184797319e-57
WDR23	-0.652904	8.16880356504065	-21.6849	5.51637430423298e-59	8.23805998996831e-57
TBC1D13	-0.929033	8.45829644308943	-21.6846	5.53066687306057e-59	8.23805998996831e-57
GSTM3	-2.04615	8.87082856504065	-21.6791	5.75929491135318e-59	8.53794999180698e-57
ST8SIA4	0.601582118315505	7.11757871138211	21.6773218509894	5.8381976541599e-59	8.61409540670386e-57
PFKP	2.1339063171123	10.8676124837398	21.6706915632738	6.1341336919005e-59	9.00824891467829e-57
GAL3ST4	1.60689123743315	8.17828516260163	21.603861980013	1.00999643173945e-58	1.47629384975748e-56
SELENBP1	-1.36866	8.56967790650407	-21.5825	1.1846998150711e-58	1.723600475136e-56
CTSH	-1.37741	10.6225409065041	-21.5613	1.38746664179886e-58	2.00925724793835e-56
SLC44A4	-1.26922	9.78953306097561	-21.5415	1.60886066733319e-58	2.31913187438628e-56
SLC30A2	-1.54248	7.59137733333333	-21.5381	1.65069937578022e-58	2.36852644378006e-56
EFHD1	-2.23848	11.2098290691057	-21.4854	2.44837063968952e-58	3.49703349815014e-56
COL23A1	2.47731969024063	8.64880969512195	21.4702914805561	2.74028980447974e-58	3.89619386746028e-56
RECQL	0.528141949197864	7.91389564227642	21.4436527434546	3.34462377165982e-58	4.73392903065698e-56
ATP6V1C2	-0.674798	6.95132947154472	-21.4383	3.48237483269486e-58	4.90669751201329e-56
LOC652322	-1.47556	7.91721427235772	-21.4319	3.65251399988453e-58	5.12334699176628e-56
LAD1	-0.561732	7.2526487195122	-21.4194	4.01119324551524e-58	5.60134485355879e-56
TACSTD2	-3.194	10.2144834634146	-21.4148	4.14945809644041e-58	5.76866885585138e-56
P4HA1	0.69660505213904	8.06940971544715	21.3978345712228	4.71292510224398e-58	6.52302199991998e-56
GLT25D1	1.3345596709893	9.74014168292683	21.3827424108651	5.27682526976615e-58	7.27132574617996e-56
TUBA1B	1.02475994839572	12.5210296097561	21.361255460195	6.19826359921881e-58	8.50358269226159e-56
SLC48A1	-0.703681	7.89522564634146	-21.3431	7.10256053599995e-58	9.70166347450124e-56
VWF	2.91541962740641	11.4336319227642	21.3184475244115	8.54257065496149e-58	1.16178960907476e-55
SOST	-1.01554	7.17474776829268	-21.3165	8.66708090599465e-58	1.17362030623166e-55
MCCD1	-1.44089	7.58333418699187	-21.3086	9.19946280268716e-58	1.24034136408644e-55
C9orf7	-0.732584	7.89577110162602	-21.2949	1.01924273602335e-57	1.36832243703049e-55
C19orf50	0.548981167513368	9.20245263821138	21.2902792234959	1.05513638096932e-57	1.41045581182565e-55
DLST	-0.903101	8.91784783739837	-21.2858	1.09087284966621e-57	1.45202139308762e-55
TNFAIP6	1.35179422994652	7.65136057723577	21.2806635234806	1.13403660344661e-57	1.50307902355127e-55
ADH1C	-1.31531	7.37360013414634	-21.2801	1.13884560171865e-57	1.50308398404048e-55
GATA3	-1.06047	7.39743999593496	-21.2493	1.43483272754906e-57	1.88578015620733e-55
COL4A6	-0.245093	6.76003737398374	-21.2469	1.46041177816169e-57	1.91136738162752e-55
MS4A7	1.83888964625668	9.06202234552845	21.2428512041397	1.50599533472471e-57	1.9628139195912e-55
PROZ	-1.738	7.49484617479675	-21.2418	1.51821429817369e-57	1.97052876543042e-55
CNTN3	-0.736847	7.12547417479675	-21.2357	1.58927910579962e-57	2.0542417532815e-55
GLYCTK	-1.42028	8.33289619105691	-21.224	1.73423325783508e-57	2.23237927181405e-55
ST6GALNAC2	-1.06012	7.79040153658537	-21.1663	2.67509738293624e-57	3.42938713681334e-55
LOC392617	-0.797119	7.03438672357724	-21.1402	3.25435719583652e-57	4.15495073819454e-55
DDB2	0.646338577673789	7.25042210162602	21.1225562432741	3.71700545511257e-57	4.72633864373664e-55
CGN	-2.10079	8.9442195203252	-21.1023	4.3300177766575e-57	5.48352048800998e-55
SLFN11	1.11786711069519	8.4442293699187	21.0975705949014	4.48510247903081e-57	5.65701635258402e-55
GABARAPL1	-1.57631	10.7050908333333	-21.0939	4.6114012896325e-57	5.79295712207649e-55
F11	-0.740017	7.16196393902439	-21.0685	5.58025586533445e-57	6.98201613870646e-55
SLC2A4RG	-1.38729	8.82289178455285	-21.0642	5.7630992754619e-57	7.18206156718918e-55
CCDC19	-0.567946	7.05919251219512	-21.0547	6.19003018423832e-57	7.68349778424503e-55
PCCA	-1.59822	10.3393418170732	-21.054	6.22419336147837e-57	7.69536633782781e-55
ALDOC	1.97596736724599	9.54721768699187	21.047509224113	6.535969125495e-57	8.04902024588518e-55
SEMA3B	-1.13365	7.64190297560976	-21.0418	6.82356090944185e-57	8.37023471558201e-55
AQP7P2	-0.781153	7.3567832601626	-21.0314	7.37780040873464e-57	9.01474987442264e-55
KLK7	-0.477521	6.86931321138211	-21.0113	8.5830790321811e-57	1.04466424951994e-54
AMT	-1.25233	9.14597850406504	-21.0003	9.32503422537005e-57	1.13057004096735e-54
ODF3B	0.550369712700533	7.29260705284553	20.9806700511234	1.08101771360138e-56	1.30556888345371e-54
TACSTD1	-2.03972	9.7268754796748	-20.9734	1.14194975153755e-56	1.37385339338826e-54
PAH	-2.62192	8.53273390243903	-20.9461	1.40227625665411e-56	1.68058242559926e-54
RASSF2	0.648092529812834	7.46065459349593	20.9367163408524	1.50537168011336e-56	1.79725290663916e-54
NTNG1	-1.15749	7.29416360162602	-20.9331	1.54655615896096e-56	1.83940215407981e-54
PAQR5	-0.956787	7.69522859349594	-20.9241	1.65541958878139e-56	1.96142139155613e-54
SCAP	-0.691734	10.0358090284553	-20.9207	1.69871991667567e-56	2.00099929128142e-54
CRHBP	-0.736182	7.19802172357724	-20.9205	1.70161704437614e-56	2.00099929128142e-54
IL10RB	0.858541199732619	9.15919727235772	20.917852360906	1.73536488502784e-56	2.03304170800265e-54
LDHB	-1.23321	11.9301263211382	-20.914	1.78655020623462e-56	2.08519740488877e-54
TMSB10	1.26013814104279	13.4676591910569	20.9079367377554	1.87005240826337e-56	2.17454421302893e-54
CDH16	-2.12579	9.63204475203252	-20.8936	2.08353606162233e-56	2.40633055058905e-54
PRC1	1.09648634171123	7.90986005284553	20.8935209285657	2.08476847573412e-56	2.40633055058905e-54
ALDH4A1	-2.16842	8.82185169105691	-20.8902	2.13690771688335e-56	2.45744387441585e-54
POPDC3	0.734740423262033	7.06018166666667	20.8887265523731	2.16151820750612e-56	2.47664064215353e-54
RNASET2	2.20864556524064	11.9433079065041	20.8800902038712	2.30698406369171e-56	2.63366647855025e-54
HACL1	-1.01903	9.38650693495935	-20.8789	2.32796608385531e-56	2.64795560374524e-54
FPR3	1.71210922072192	8.31648777235772	20.8472689851166	2.95508946739811e-56	3.34910139638452e-54
GHITM	-0.962359	12.3246746910569	-20.8338	3.27108823025679e-56	3.69384981380622e-54
PLCXD3	-1.03872	7.50372248373984	-20.8148	3.77703387703068e-56	4.24984243429927e-54
PLA2G4F	-1.25064	7.29594285772358	-20.8077	3.98328266413251e-56	4.46584522344319e-54
SUCLG2	-1.13706	10.1172390081301	-20.7924	4.4726825420855e-56	4.98125911860439e-54
TAP1	1.73781113302138	10.4025873414634	20.7922949844283	4.47485234120151e-56	4.98125911860439e-54
EPB41L5	-0.794159	8.06439117479675	-20.7817	4.84651824281721e-56	5.37585427784831e-54
PAPPA	-1.22095	7.71748030487805	-20.7739	5.14164844827744e-56	5.68306584671796e-54
DNASE1	-1.91917	7.74765780894309	-20.7404	6.62468988868121e-56	7.29648942668832e-54
PYGL	1.29691731390374	9.13949156504065	20.7125198862214	8.17566969177727e-56	8.97315606872958e-54
LRRC16	-0.712398	7.89933408536585	-20.6817	1.03187533345173e-55	1.12856854651644e-53
SLC17A1	-2.01084	8.20861063414634	-20.6769	1.07020710910861e-55	1.16641388058945e-53
RNF149	0.692857789037429	8.90161370325203	20.6745343438432	1.08956515644728e-55	1.1833888226969e-53
ERO1L	1.19609090681818	8.46197872764228	20.6596511751257	1.21938534892301e-55	1.31980531883432e-53
PEPD	-1.98319	11.6045855853659	-20.6569	1.24494499700677e-55	1.3428234312542e-53
SLC39A4	-0.456662	7.08291945934959	-20.6547	1.26615916801238e-55	1.36101232905248e-53
AFP	-2.19027	8.16866329268293	-20.6341	1.47930527862165e-55	1.5846804491536e-53
PSMB8	0.960777512967915	8.61107856097561	20.6301891067117	1.52386151439689e-55	1.62683918670084e-53
ESM1	2.12648548181818	9.32921000813008	20.6289138675932	1.5386379857695e-55	1.63702708145817e-53
EGF	-2.21598	8.06601195121951	-20.6231	1.60829832594674e-55	1.70534141137674e-53
ACOX2	-2.15355	9.59237780487805	-20.6092	1.78686902136477e-55	1.88828591176656e-53
SLC1A4	0.503662156283427	7.12007870731707	20.5926540890873	2.0245579048662e-55	2.13226165872777e-53
C20orf46	1.28727385721925	7.8281501504065	20.5796875669311	2.23340659448446e-55	2.34432745890852e-53
FLJ42875	-1.53804	7.65424850406504	-20.5781	2.26082267691861e-55	2.36516833893023e-53
MIOX	-1.97932	7.80335220325203	-20.5765	2.28749917086895e-55	2.3850991354927e-53
PTPN12	0.793112452139033	9.13923	20.5704169097051	2.39583437541215e-55	2.48975745059442e-53
ACOT12	-0.519928	6.9175868902439	-20.5583	2.62570236491229e-55	2.7116229574966e-53
MCM5	0.783889396925137	8.28446640243902	20.5582716819663	2.62666801829115e-55	2.7116229574966e-53
PAG1	0.663599056818178	7.40718358943089	20.5498204935462	2.80031447444874e-55	2.88137620923541e-53
SFXN5	-0.951861	7.95855231300813	-20.5083	3.8354699670217e-55	3.93355739568652e-53
MSTP9	-1.69709	7.7490693902439	-20.5033	3.98378872820527e-55	4.07231736660983e-53
P2RX7	0.960364250534759	7.63258046341463	20.4990859906918	4.11311784891846e-55	4.1908249613736e-53
AIF1L	-2.50338	11.0778562764228	-20.4736	4.99121637502086e-55	5.06900156528093e-53
RHBDF2	0.701627396122992	7.9185706504065	20.454320326941	5.77542584081718e-55	5.84645049517027e-53
CD40	0.713633602005346	7.63370872764228	20.4066644099263	8.29102739766136e-55	8.36591409673702e-53
HK2	1.19573630013369	7.78247951219512	20.3785504922329	1.02633183881955e-54	1.03227202309567e-52
C6orf117	-0.782157	7.17788541463415	-20.3771	1.03766547373007e-54	1.04032615443194e-52
HLA-B	1.66748822419785	12.3881062357724	20.3698385704577	1.09651363511365e-54	1.09581298742348e-52
PCDH17	1.68470513449197	8.89226372764228	20.3549797434044	1.22748488197168e-54	1.22279385694504e-52
LOC652002	-1.03484	7.32409003252033	-20.3277	1.50962053468154e-54	1.49907715316948e-52
C1QB	2.58973253462566	10.8653245243902	20.3149753444006	1.6633771150674e-54	1.64653278985152e-52
ZNF395	1.84697461737968	10.8991529674797	20.3110410739698	1.71385280729348e-54	1.69114560921578e-52
ACAD8	-0.532589	7.89839540243902	-20.2939	1.95231885520943e-54	1.92039414436952e-52
SEMA5B	0.984770661764705	7.63272855691057	20.2900377788875	2.01045245442792e-54	1.9713778299218e-52
ASAP1	0.959935752005338	9.1149118699187	20.2808210124037	2.15634924157197e-54	2.1078313836366e-52
TEX264	-0.806577	8.96328550813008	-20.2654	2.42402018547371e-54	2.36209817450522e-52
BCAM	-0.302135	7.00465559349593	-20.2596	2.53333848163994e-54	2.46095738216451e-52
ENPP3	2.65115702927808	9.52199146341463	20.2564501254451	2.59529351952948e-54	2.51333688207065e-52
CLIC5	-1.64196	7.77548723170732	-20.2553	2.61902550279346e-54	2.52849128788208e-52
DAO	-1.63608	7.74359048373984	-20.2532	2.65980802670347e-54	2.55996292539337e-52
INHBB	1.73693748516043	8.02123527642276	20.2524110173868	2.67624048161312e-54	2.56787737008768e-52
GJB1	-1.19763	7.71315587398374	-20.2269	3.24880763928436e-54	3.10772791916864e-52
EHD2	1.25964014024063	8.01848530081301	20.2209454065461	3.3998493465226e-54	3.24229535241545e-52
C20orf54	-0.650544	7.2367601504065	-20.2165	3.51682082831958e-54	3.34365214315612e-52
ADM	1.86391244973263	12.0210507723577	20.214903964462	3.55975380133254e-54	3.374215118354e-52
PCP4	-2.15109	8.00021721951219	-20.1902	4.29641953296296e-54	4.06018135924717e-52
BPHL	-1.90485	10.064393199187	-20.189	4.33624970850354e-54	4.07563888669387e-52
TBXAS1	1.40319806002674	8.52103988211382	20.1888934702298	4.33883551556605e-54	4.07563888669387e-52
LRRC19	-1.4607	7.9018023495935	-20.1779	4.71617258599429e-54	4.41682270927849e-52
LOC100131164	-0.92604	7.1648647398374	-20.1667	5.13898110463758e-54	4.79842772994219e-52
ETNK2	-1.72733	8.18414697154472	-20.1576	5.50396891317702e-54	5.12393296441004e-52
PCYT2	-0.726863	7.60684480894309	-20.1401	6.28914581288884e-54	5.83752169220068e-52
MLKL	0.627204839438498	7.62046	20.1382091856798	6.3817935458487e-54	5.90599118680909e-52
CMTM4	-0.579765	7.68655295121951	-20.1254	7.03385609620386e-54	6.4902365395061e-52
MT1F	-3.04169	11.3625859308943	-20.1057	8.17707521864137e-54	7.52290920115006e-52
ALS2CL	-0.289293	6.87569355691057	-20.0981	8.66363064872597e-54	7.94716617865538e-52
SH2B3	1.33248274291443	9.60224731707317	20.0966947891564	8.75536113029888e-54	8.00782737297511e-52
C10orf65	-2.16204	9.32977972357724	-20.0829	9.72467965364007e-54	8.86845421474815e-52
DKFZp451M2119	-1.65999	7.87815296341463	-20.0789	1.00285820092768e-53	9.092691066222e-52
IFI16	1.54976332754011	9.21732558943089	20.0788748531935	1.00287033818625e-53	9.092691066222e-52
HLA-F	1.65364408663102	10.2486005934959	20.0590478199936	1.16646775889335e-53	1.0545407947452e-51
NDUFAF3	-0.237173	8.34480365447154	-20.0414	1.3339548046911e-53	1.19892706194556e-51
IFNGR2	0.986182566310159	11.0732814674797	20.0412313119668	1.3361630613308e-53	1.19892706194556e-51
RAB11FIP4	-0.46173	7.05594246341463	-20.0411	1.33767757231138e-53	1.19892706194556e-51
CANX	0.910146072727267	8.99411011382114	20.0279586476003	1.47846433745349e-53	1.32132469930129e-51
ELF4	0.934262693850267	8.23778086178862	19.9991332411628	1.84199534269535e-53	1.64152747349032e-51
LOC554235	-1.40976	7.5657307398374	-19.9984	1.85179205413312e-53	1.64556975719557e-51
AP1M2	-1.10802	7.81791242276423	-19.9977	1.86186695139006e-53	1.64983564417793e-51
FAM108C1	-1.22777	8.90815	-19.9886	1.99606903909236e-53	1.7637581791754e-51
LHFPL2	1.62418644304813	8.43861254878049	19.9784948808087	2.15610092555474e-53	1.89979822398175e-51
CSDA	1.10231377018717	11.905430902439	19.9691000529742	2.31634060302878e-53	2.03525657479607e-51
AQP7P1	-1.13263	7.84156445121951	-19.9524	2.63172372484522e-53	2.30446978715557e-51
COBLL1	-1.59197	10.9590330284553	-19.9521	2.63746861829186e-53	2.30446978715557e-51
NDUFA6	-0.785565	9.69092882926829	-19.9498	2.68462446139482e-53	2.33913797081978e-51
TST	-1.75925	11.3715940609756	-19.9411	2.86908774160563e-53	2.49291845992845e-51
TSPAN33	-1.54759	10.1179883699187	-19.925	3.24358960560292e-53	2.81051199067201e-51
CDKN2B	0.427838264705887	7.08362997154472	19.9225823590914	3.30376192294497e-53	2.85474234667731e-51
NELL1	-1.88689	7.81308184146341	-19.9163	3.46634111084448e-53	2.98697382774698e-51
CD1D	0.518356871122991	7.1054692601626	19.9059878639698	3.75007998567291e-53	3.22259620746837e-51
KIAA0564	-0.458444	7.35568375609756	-19.9003	3.91651544161739e-53	3.35640008256965e-51
PHB	-1.03949	10.1937439756098	-19.8991	3.95222020541501e-53	3.3777444815678e-51
GOT2	-0.967433	10.7303510081301	-19.8959	4.05058242691633e-53	3.45237652081588e-51
LOC118945	-0.239299	6.76457223577236	-19.8751	4.74960785564432e-53	4.03716667729768e-51
TYROBP	2.22458380695187	10.3704633739837	19.8683300238669	4.99993943740279e-53	4.23843104612356e-51
FER1L3	1.28115362205883	9.18215295121951	19.8556531452551	5.50847095801879e-53	4.65689112342778e-51
UQCRFS1	-0.959445	11.7556710894309	-19.8548	5.54618043588406e-53	4.67613272330063e-51
MYOF	1.40175382967914	9.44877522764228	19.8541867575867	5.5705421269572e-53	4.68404725083928e-51
MFSD3	-1.29963	9.42912480894309	-19.8395	6.23384345476703e-53	5.22773788914511e-51
NDUFV1	-0.810059	10.8780534471545	-19.8334	6.52720582266414e-53	5.45911759713728e-51
ABHD14B	-0.857153	8.14173618699187	-19.833	6.55108771214296e-53	5.46448063028884e-51
MACROD1	-1.52935	8.4960508902439	-19.7901	9.09343213189721e-53	7.56496162462087e-51
DDIT4	1.8536810052139	11.2725637276423	19.7744254418836	1.02499970094194e-52	8.50450680251035e-51
DBT	-0.468017	7.95784530487805	-19.7573	1.16860307418373e-52	9.67034501599657e-51
EPCAM	-2.35545	10.3403798130081	-19.7546	1.19268676044238e-52	9.84359943710757e-51
NKIRAS1	-0.74335	8.42186192682927	-19.7517	1.21917465909488e-52	1.00357324569705e-50
CCNE2	0.249294920454544	6.77398153658537	19.7434525949099	1.29905707622584e-52	1.06444807402224e-50
CLDN10	-1.81189	9.09983317479675	-19.7434	1.29993338963074e-52	1.06444807402224e-50
LOC391075	1.32367508141711	11.5044077317073	19.7358661598417	1.3766996278323e-52	1.12436460466304e-50
USP46	-0.334283	7.27703167886179	-19.7301	1.43879977101505e-52	1.17202231347268e-50
LOC402560	-0.876032	7.69319245934959	-19.7201	1.55368338639415e-52	1.26231730717946e-50
L2HGDH	-1.15274	8.34685030894309	-19.7196	1.55905001912473e-52	1.26339597404719e-50
LOC653458	-1.34055	7.54919375203252	-19.7146	1.62009985823561e-52	1.30947606112687e-50
ABCG1	0.401148566176469	7.39428019105691	19.7111828275706	1.66295865418207e-52	1.34065326553647e-50
GALM	-1.52177	9.83362548373984	-19.7059	1.73180314977741e-52	1.39256561761021e-50
LIPA	1.44132770441177	10.8885782764228	19.7009618323975	1.79829462327072e-52	1.4423245081002e-50
CTDSPL	-0.939018	9.88720008536585	-19.6736	2.21760440665034e-52	1.77408352532027e-50
FTCD	-2.45813	8.76890729268293	-19.6583	2.49356142918972e-52	1.98976024247588e-50
ACO1	-1.40708	11.2109482804878	-19.6442	2.77725859437852e-52	2.21049997028397e-50
SLC26A6	-0.627535	7.62138979268293	-19.6379	2.91571083947225e-52	2.3148079964135e-50
LAPTM5	2.00708543395722	9.18749205284553	19.6329606944794	3.02713287562291e-52	2.39718269239202e-50
PIB5PA	-1.07956	7.3735135203252	-19.6065	3.70878151300397e-52	2.92956277087788e-50
DAK	-1.21643	8.14879097560976	-19.6005	3.88066002882415e-52	3.05760820407102e-50
SLC4A9	-0.829261	7.00811112195122	-19.5892	4.23182882294247e-52	3.32591973823217e-50
TOP2A	1.43674380855615	7.65206369918699	19.5789663351277	4.57870212362453e-52	3.58951885781893e-50
TMEM207	-1.3271	7.68729881707317	-19.5736	4.7709047972434e-52	3.73084755144434e-50
ECGF1	1.49625728302139	9.30961797560976	19.5695163959936	4.92273352466718e-52	3.83997767210946e-50
FUT11	0.633199164572194	7.38667258130081	19.5639653098996	5.1367740947639e-52	3.99697247970684e-50
C1orf162	1.93060578863637	9.80984511382114	19.5550175756785	5.50157846394307e-52	4.27020780030122e-50
TMEM2	1.26221339371657	9.14497689430894	19.5317276987957	6.57747422492524e-52	5.09265826127875e-50
A2LD1	-2.21927	8.75423341869919	-19.5235	7.00827749108723e-52	5.4128128375607e-50
CHCHD4	-0.751122	9.11356793089431	-19.5209	7.14964710055889e-52	5.50839806171138e-50
KIAA1949	1.48054284585561	9.08136818292683	19.5177742960226	7.32055040234106e-52	5.62621170971077e-50
CYP8B1	-1.91681	8.14949844308943	-19.5117	7.67059843615829e-52	5.88079213438802e-50
FNDC3B	0.956447547593589	10.1755572317073	19.5034733711295	8.16946619023059e-52	6.24794382470447e-50
TAGLN3	-0.724297	7.03610130487805	-19.501	8.32665081129599e-52	6.35262530188631e-50
AZGP1	-2.0859	8.25564430081301	-19.4903	9.03975842368838e-52	6.8798940022621e-50
KIF13B	-1.14695	8.92376338211382	-19.4802	9.76448383560118e-52	7.41342364994187e-50
FCER1G	2.06097058128342	9.55713840650406	19.4744489581106	1.02076362038112e-51	7.7311104226444e-50
LOC392871	-2.40799	8.97929487398374	-19.4568	1.1685172711071e-51	8.8287971594759e-50
LDHD	-1.13514	7.57166956504065	-19.4547	1.18768896142365e-51	8.94064168218952e-50
SLC5A11	-0.94851	7.22499145934959	-19.4546	1.18903674545743e-51	8.94064168218952e-50
LRRC2	-0.309326	6.81346724796748	-19.4418	1.31155007236643e-51	9.83819814475346e-50
JAZF1	0.849663979278073	8.17071388617886	19.4413639931749	1.31591563529467e-51	9.84733040000413e-50
LY86	1.41666764237968	8.1942852804878	19.4319673126245	1.41437101121916e-51	1.05588365706289e-49
PDLIM1	1.34592315668449	9.60234347154472	19.4226553171637	1.51921586678246e-51	1.13145410268941e-49
KCNJ2	1.19171171751338	7.82106454878049	19.4161794545792	1.59668348076396e-51	1.1863244484156e-49
TGFBR3	-1.22416	9.9203627804878	-19.4127	1.63980678245242e-51	1.21547763400739e-49
C1QC	2.35869983435828	10.7741921382114	19.4111930175818	1.65901940068782e-51	1.22681150953936e-49
FXYD5	1.08453400227272	8.56257764634146	19.401217041765	1.79114128575147e-51	1.3213891372242e-49
PRDM16	-0.228993	6.80889704878049	-19.3973	1.84627092201027e-51	1.35885539859956e-49
GCAT	-1.25084	8.19634160569106	-19.3903	1.94719779486699e-51	1.42977340430609e-49
CHDH	-1.35861	8.35367346341463	-19.3839	2.04652944847372e-51	1.49919065920979e-49
TYMS	1.25740953622995	8.67916435772358	19.3816238779958	2.08209463399781e-51	1.52168037737036e-49
GPR98	-1.6007	7.7905746300813	-19.3798	2.11123036652835e-51	1.5393772928906e-49
MS4A6A	2.09779212673797	9.83679348780488	19.3746453493009	2.19678244634625e-51	1.59803150980723e-49
CEL	-1.60489	7.70631122357724	-19.3731	2.22298127564391e-51	1.61333768682463e-49
ZMYND12	-0.98783	7.8872768902439	-19.3638	2.38780557205225e-51	1.72894810865265e-49
PRODH2	-2.99239	9.60569558536585	-19.3599	2.46012739055864e-51	1.77720057220957e-49
HDHD3	-1.13684	8.76076733739837	-19.353	2.59511908776202e-51	1.8703991950506e-49
ALAD	-0.510733	7.72289604878049	-19.3517	2.62075201862662e-51	1.88453156649748e-49
AGXT	-1.87177	7.87440843902439	-19.3508	2.63934769725765e-51	1.89355036628943e-49
SRGAP3	-0.419223	7.10301776422764	-19.347	2.71779488090204e-51	1.94536896738251e-49
NP	-1.09656	9.60061698373984	-19.3414	2.83699195193103e-51	2.02605269991787e-49
CDCA2	1.38375695748663	7.49874549186992	19.3283076699857	3.13657920656013e-51	2.23490199501596e-49
LOC100134423	-0.579932	7.06310456910569	-19.3251	3.21477367979633e-51	2.28541183418248e-49
TNFRSF4	0.692628183556148	7.38722870325203	19.3220287237792	3.29170291395358e-51	2.33479517343465e-49
NRK	-0.595503	7.35469941463415	-19.3119	3.55929100923952e-51	2.5188828680772e-49
FAM104B	-0.705293	7.94863701626016	-19.2519	5.64324719149797e-51	3.98466754289066e-49
PLOD3	1.04212234491977	9.99749995121951	19.2481423925564	5.81062486189782e-51	4.09361138919288e-49
CLDN19	-1.21774	7.47403650813008	-19.2403	6.17128829213827e-51	4.33793028714798e-49
DACH1	-0.511987	7.18683174796748	-19.2344	6.46068151513693e-51	4.531168560392e-49
ARHGAP22	0.93472810641711	7.40170973577236	19.2274309409309	6.81460492632074e-51	4.76869892830677e-49
LOC154761	0.658713738368981	7.4236578902439	19.2241525100784	6.9887361081612e-51	4.87963538980541e-49
C9orf103	-1.51929	9.25599365447155	-19.2209	7.16859815545209e-51	4.99407016264012e-49
CAND2	-0.280434	6.99284709349593	-19.2152	7.48959222294919e-51	5.20609877186335e-49
BAZ1A	0.625077799732611	7.72629947560976	19.2142511889734	7.54215685528126e-51	5.23101255949441e-49
RAPGEF3	-0.996614	7.81143850406504	-19.2134	7.59255350512194e-51	5.25431578850032e-49
BRP44L	-1.36301	10.5797552357724	-19.2077	7.92972055678468e-51	5.47553331161644e-49
MARCKS	1.44475090855615	11.1312887886179	19.205942905361	8.04026167291657e-51	5.53835533142935e-49
C2orf15	-0.594301	7.34657850813008	-19.2057	8.05611149552543e-51	5.53835533142935e-49
WWC3	0.681857443048123	8.37085767479675	19.2028524033489	8.23383906514692e-51	5.64812469205692e-49
HIBCH	-1.68403	10.2962554390244	-19.1849	9.45351612363797e-51	6.47059046712026e-49
BSPRY	-0.856301	7.53168608943089	-19.1784	9.93986405595041e-51	6.78862331157487e-49
PPP1R3C	1.83467945534759	9.86714945121951	19.1711259394602	1.05121194114306e-50	7.16381471001196e-49
MFNG	1.07865681136364	8.43374315853658	19.1534714369309	1.20431329282117e-50	8.18933039118394e-49
SLC23A1	-1.46226	7.95438943902439	-19.1454	1.2819091480386e-50	8.69807335155045e-49
DNASE1L3	-1.36967	8.29371582520325	-19.1386	1.35016877636332e-50	9.14140245122176e-49
CXCR7	1.85486529090909	9.31988969105691	19.1302544259684	1.4401591475386e-50	9.72962810691302e-49
SIPA1L2	1.06871030200534	9.03230959349593	19.1234158746578	1.51807089475177e-50	1.02338917215163e-48
CXCR4	1.41821372419786	8.34909744308943	19.112728690596	1.64836856306064e-50	1.10883803553843e-48
ASPSCR1	-0.514402	8.22062368292683	-19.1026	1.78263060789208e-50	1.19658123207863e-48
IFNAR2	0.515704210962562	7.58835489430894	19.0894629253267	1.97206807825594e-50	1.32090555648492e-48
PEBP1	-1.26003	12.3636907764228	-19.0878	1.99701590529728e-50	1.33475763926707e-48
KRBA1	1.76987	9.37673146747967	19.0848644000412	2.04321861655338e-50	1.36272661675458e-48
COL4A1	1.73553451604278	12.0945399512195	19.0833207314837	2.06767474045113e-50	1.3761035293896e-48
G6PC	-2.36913	8.24764913821138	-19.0825	2.08154185743007e-50	1.38239128026354e-48
RGS19	1.02043962740641	8.09524670325203	19.0801025181636	2.11960709997787e-50	1.40468877303618e-48
PCK2	-1.69128	8.57453362195122	-19.0776	2.16139311114109e-50	1.42935256905905e-48
LOC100130154	0.996070308556148	7.90194082520325	19.0721904157955	2.25290613685925e-50	1.48672793166577e-48
TM7SF2	-1.60598	9.04891265853658	-19.0638	2.40328922398396e-50	1.5826291984467e-48
ADHFE1	-0.961654	8.26764288617886	-19.026	3.21749814717313e-50	2.1143559252852e-48
LOC343184	0.781189372727292	13.0244511788618	19.0217037724101	3.32514901338494e-50	2.1805170050038e-48
FABP5L2	1.53708117660428	8.38297580081301	19.017321351082	3.43946581455897e-50	2.25076340333483e-48
TMEM91	2.07755384090909	9.6094362601626	18.9686590472211	5.006573841298e-50	3.26942859615452e-48
SLC15A3	1.56330339933154	9.48639266666667	18.9537298827365	5.61796613070998e-50	3.661041261846e-48
FAR2	0.507154642112297	7.21207589430894	18.9418624937095	6.15688165267075e-50	4.0038930996994e-48
FAF2	0.578430544117641	10.1082392398374	18.9408717228512	6.2041497333151e-50	4.0262614866825e-48
SLC25A29	-0.771119	7.88866541869919	-18.9404	6.22441299574065e-50	4.03104841628918e-48
TRPV2	0.904547710160423	7.56488421138211	18.9375518906498	6.36519827048636e-50	4.11370665084325e-48
GPR110	-0.64998	7.01916156504065	-18.9229	7.12955996882776e-50	4.59819867680273e-48
HPCAL4	-0.751353	7.15708063821138	-18.92	7.28780572674562e-50	4.69058771877784e-48
P4HB	1.05995197687166	11.6541164471545	18.9170993614205	7.45395675561826e-50	4.78767489354701e-48
LOC342979	-0.70181	7.17174248780488	-18.9089	7.93945211777082e-50	5.08905865253834e-48
SLC2A12	-0.830709	7.18339895528455	-18.9041	8.24311545851812e-50	5.27289675955924e-48
SYPL2	-0.589116	7.15410590650407	-18.8925	9.01082621412706e-50	5.75221722403866e-48
SHBG	-0.946171	7.33863532926829	-18.8922	9.03429139792825e-50	5.75545081318117e-48
MAPK1	0.401860685160427	7.65101183739837	18.8817842515387	9.79101393253462e-50	6.22485601239193e-48
APOC1	2.55627084826203	8.95253831707317	18.8773724252418	1.0130412572384e-49	6.42757211489193e-48
ANKRD43	-1.00657	7.44299095934959	-18.8682	1.08781946219155e-49	6.88805521808739e-48
HABP4	-0.818633	8.30317	-18.8655	1.11069625353471e-49	7.0187027900133e-48
LOC100132938	-0.925712	7.30866891056911	-18.8563	1.19221172740833e-49	7.51862557123639e-48
RASD2	0.983282191978612	7.45028473577236	18.8409641583876	1.3420959362057e-49	8.4468331759586e-48
PDHA1	-0.91126	9.92108521138211	-18.8354	1.4009347641504e-49	8.79944566719366e-48
AXL	1.32257428342245	8.84882964227642	18.8330094376567	1.42718087604169e-49	8.94633623298278e-48
ITGB2	1.98404691149732	11.1595877723577	18.8283247068588	1.47979520706229e-49	9.25759881538168e-48
SIGLEC10	1.33562368836898	7.60934982926829	18.8131882218413	1.66343842490276e-49	1.03856993874168e-47
PRDM1	0.52865706069518	7.19778302845528	18.8122984515157	1.67491761919073e-49	1.04365384717701e-47
TUBA1A	1.14231	11.5537918739837	18.8060433874206	1.75788627621329e-49	1.09317460675848e-47
LOC341230	-1.18612	7.74524430487805	-18.7981	1.8690510578828e-49	1.1590157482737e-47
CD68	1.26260603542781	9.73390714634146	18.7979640097834	1.87117312301221e-49	1.1590157482737e-47
TMEM30B	-1.6137	8.13888418292683	-18.7909	1.97559956370289e-49	1.22127973028906e-47
DPY19L1	0.806704331550797	8.8526661097561	18.7882154662337	2.017639548185e-49	1.24480798949165e-47
SEC61G	0.820145119518713	11.874077398374	18.7739936456546	2.25215011525488e-49	1.38675700010182e-47
ARHGAP24	-0.722082	8.29352710162602	-18.7674	2.37020614751374e-49	1.45658248122259e-47
C21orf33	-1.12015	9.99593360569106	-18.7549	2.61114825772226e-49	1.60150426473632e-47
NINL	-0.627955	7.40890372357724	-18.7515	2.67959486016957e-49	1.64026863456172e-47
LOC440359	1.16358878917113	9.84023357723577	18.7496813872956	2.7179907897008e-49	1.66052249808283e-47
SLC25A25	-0.447508	7.44209368292683	-18.7474	2.76544237153885e-49	1.68621905227554e-47
WDR72	-2.52978	10.4537273333333	-18.7399	2.93204683860572e-49	1.7843273368013e-47
MAP4K4	0.485757577540104	7.55257176829268	18.7249316269294	3.29145432210594e-49	1.9991590523393e-47
C1orf116	-0.62802	7.15072119918699	-18.7211	3.38976566619649e-49	2.05488120229896e-47
SSPN	1.10961889050802	8.39608841463415	18.7164923230209	3.51351544806963e-49	2.12577878560189e-47
PRLR	-0.677481	7.13890177642276	-18.7145	3.56767778006175e-49	2.15438148572069e-47
PKM2	1.01818446016043	9.8144642804878	18.6997851583942	3.99834954406001e-49	2.40979525507124e-47
C14orf78	0.702153479010692	7.23566867479675	18.6922129627424	4.23962646200419e-49	2.55029837945175e-47
TOX3	-0.987445	7.4819959796748	-18.6918	4.25461499847226e-49	2.55440224860292e-47
PPM1H	-1.10105	8.15948720731707	-18.6844	4.50457686481838e-49	2.69929433585286e-47
LOC644322	-0.795928	7.29764251219512	-18.6718	4.96655221654793e-49	2.9704350541801e-47
SMC4	0.37165898836898	7.42086145528455	18.6672426658201	5.14345522676067e-49	3.07036792925713e-47
CYP27B1	-1.67361	7.77687096341463	-18.661	5.3989544788657e-49	3.21674849712227e-47
ARL2	-0.713671	10.495664203252	-18.6558	5.62023398885146e-49	3.34222279793296e-47
NUP62	0.570526365909089	9.08919645934959	18.6448361241561	6.11761873635324e-49	3.63110273383547e-47
CYP4F3	-1.26337	7.57633539837398	-18.6443	6.14154394417775e-49	3.6383995184447e-47
NR1I3	-0.663169	6.94922918292683	-18.6371	6.49464076386197e-49	3.84030932124012e-47
STK33	-0.542166	7.09778097154472	-18.6344	6.63048489840878e-49	3.91323712494767e-47
CLPTM1	-0.954	10.0112987073171	-18.6262	7.06449120941638e-49	4.16153079153567e-47
PHKA2	1.26548596229946	9.24861883739837	18.6194256438708	7.44780141604639e-49	4.37908323860773e-47
CKLF	0.79945955561497	8.5632503495935	18.6164569540332	7.62100057876025e-49	4.4725121595426e-47
TSPAN8	-2.52568	8.62892039430894	-18.6088	8.08922949662093e-49	4.73841008715923e-47
FSCN1	1.45409815895722	10.6074109105691	18.6034864313202	8.42628282436715e-49	4.92661919151784e-47
STC2	2.11049973395722	9.33814188617886	18.6008967071988	8.59699642416878e-49	5.01705313708954e-47
S100A2	-0.977156	7.1264427398374	-18.598	8.79445117967233e-49	5.11754686670598e-47
SHRM	-1.34613	8.60929942682927	-18.5979	8.80191884363113e-49	5.11754686670598e-47
GRAMD1A	0.848021781684485	9.00333142276423	18.5939497283544	9.07223798023705e-49	5.26492771840102e-47
SLC4A1	-1.51261	7.49727619918699	-18.593	9.14216478153074e-49	5.29568359937558e-47
EVPL	-0.60447	7.55794204065041	-18.5864	9.62140313879166e-49	5.56298503107954e-47
CHSY3	0.933391550401062	7.50576008130081	18.5812739327485	1.00082048911849e-48	5.77595293351042e-47
LOC389332	-2.29252	8.80094517886179	-18.5747	1.05341078617824e-48	6.06826692295677e-47
C10orf41	-0.517622	7.21807723577236	-18.5715	1.07914192311799e-48	6.20506605792842e-47
ANK2	-0.974629	7.57914082520325	-18.5699	1.09317353267321e-48	6.27421433064552e-47
LOC340094	-0.777324	7.14389604065041	-18.5688	1.10240008280264e-48	6.31558142675213e-47
MAP6	-0.270409	6.91462604065041	-18.5683	1.10689045229861e-48	6.32971359193792e-47
CAPN5	-1.0082	8.70256818699187	-18.5679	1.11050392156777e-48	6.33878880778098e-47
ACSS2	-0.87333	8.55290936178862	-18.5571	1.20668348971764e-48	6.87523853522182e-47
MSC	1.38811719585561	7.82529597560976	18.5465004069586	1.31027165732477e-48	7.45187226202161e-47
LAMP1	-0.744442	12.1357213536585	-18.5423	1.35356969840829e-48	7.68414885049206e-47
C10orf10	2.07991731524065	10.1933785691057	18.5382101667003	1.39721022068247e-48	7.91752458386734e-47
LYAR	0.607301881818186	8.17679374796748	18.5338340933464	1.44540677227545e-48	8.1758270952579e-47
PRIM1	0.528824248529406	7.66164682113821	18.5221854932147	1.58196950141011e-48	8.93213104767296e-47
TM6SF1	0.92869772540107	7.64906182113821	18.5080528768537	1.76511393800699e-48	9.94824576231688e-47
ARHGDIB	1.39775906296791	11.7715020569106	18.5065458737444	1.78585476064178e-48	1.0047039013107e-46
RNF123	-0.50188	8.55342524390244	-18.4746	2.28794999159271e-48	1.28486670982083e-46
NEDD4L	-1.3148	8.9895823495935	-18.4725	2.32445825357161e-48	1.30302964465448e-46
DECR1	-0.850303	11.3755094552846	-18.4719	2.33605289282279e-48	1.30718666346148e-46
LOC648470	1.03897936524064	7.81877287804878	18.4715691428783	2.34215991560372e-48	1.3082636100015e-46
ABI3	0.811197892112293	7.71557484552846	18.4690116205928	2.38907330230951e-48	1.33208935643924e-46
ZNF503	-0.761752	8.08729369918699	-18.4642	2.48037589793346e-48	1.38053662077151e-46
CBR4	-0.806085	8.95256416260163	-18.4615	2.53306771884495e-48	1.40735982674014e-46
GPS1	-0.42068	8.48895655691057	-18.4511	2.74526076848047e-48	1.52254888010761e-46
TNNC1	-0.935432	7.17818539430894	-18.4469	2.83663426436686e-48	1.57044105821939e-46
FAM3B	-0.703731	7.05955605691057	-18.4461	2.8531604931472e-48	1.57679965062976e-46
PLEKHO1	1.00945617152406	8.51693554878049	18.4458252389112	2.85971708527032e-48	1.57763581000451e-46
PGK1	0.83735715467914	11.0827558495935	18.4367013325756	3.06942923502549e-48	1.69034764914784e-46
ACADSB	-0.89703	7.52557636585366	-18.4186	3.53268400932751e-48	1.94204491760571e-46
CALU	1.18443795521391	9.2628	18.4114605254486	3.73332975535676e-48	2.04874657451858e-46
ATPIF1	-0.793582	9.22127016666667	-18.4083	3.82572910387461e-48	2.09577594341853e-46
FLJ21511	-1.0427	7.24412352845528	-18.4029	3.98967296919321e-48	2.18176521811824e-46
CASP1	0.85544256377005	7.92527637804878	18.3962879305265	4.19975141011041e-48	2.29263916419291e-46
PTPN13	-0.744869	8.18891688211382	-18.3928	4.31536602861362e-48	2.35164894381593e-46
PNKD	-0.510053	7.83935370731707	-18.39	4.40822093791049e-48	2.39807219022331e-46
PNCK	3.76377241537434	9.41427007723577	18.3857653740657	4.55706914878143e-48	2.47474171829658e-46
SLC9A4	-0.40057	7.07363054065041	-18.3848	4.5925244140991e-48	2.48967354719272e-46
USP2	-0.689952	7.2857303495935	-18.3836	4.63599818341999e-48	2.5088931345567e-46
FAM184A	-0.758825	7.61248422764228	-18.3822	4.68534740220937e-48	2.53122049639221e-46
NDUFS8	-0.892563	11.6728039593496	-18.3741	4.9877492078285e-48	2.68994474518751e-46
MARVELD3	-0.850985	7.50503163414634	-18.3727	5.0424997588141e-48	2.71479160853193e-46
POLR2L	-0.653277	7.85530817073171	-18.3652	5.34521063228051e-48	2.87282110958306e-46
PPARGC1A	-1.8073	9.25050000813008	-18.3595	5.5867674898004e-48	2.99749720550526e-46
LOC100131551	1.71270654358289	7.71284077235772	18.3552219173711	5.77615521508902e-48	3.09380368369836e-46
SLC22A12	-2.73976	8.92649620325203	-18.3535	5.85384190963898e-48	3.13005427236765e-46
KLHDC9	-0.794866	8.11035752439024	-18.3459	6.2113671743416e-48	3.31555572036528e-46
AP3S1	0.818238415106945	9.03925308536585	18.3385053466374	6.57653936618449e-48	3.50450002341143e-46
MPP5	-0.905996	8.78963653658537	-18.326	7.24940250369178e-48	3.85648486931087e-46
PC	-0.842515	7.51872446747968	-18.3149	7.901270262382e-48	4.19578819905524e-46
DNASE2	0.904215824331555	9.72111674796748	18.314661666701	7.91405063121032e-48	4.19578819905524e-46
SLC25A39	-0.790101	10.9838161300813	-18.307	8.39871607575734e-48	4.44520877918256e-46
CTSL2	-1.79207	8.03278589837398	-18.2908	9.52307964704157e-48	5.03178938107196e-46
PLEKHA6	-1.09012	8.43463968292683	-18.2693	1.125492917052e-47	5.93683279011578e-46
TICAM2	0.798667375802135	7.9459402601626	18.2533241422123	1.27440405945709e-47	6.71100319525551e-46
LOC404266	-0.551903	7.10474376829268	-18.2495	1.31258342214661e-47	6.90043856214217e-46
PLA2R1	-0.668485	7.20049347154472	-18.2412	1.40018615444094e-47	7.33735886407775e-46
SMTNL2	-1.02177	7.92414	-18.2412	1.40038466811203e-47	7.33735886407775e-46
YWHAH	0.981507981818183	12.0270223170732	18.2341752094818	1.47885032913215e-47	7.73552479853739e-46
PLK2	0.882492659491976	7.48000974796748	18.2296036508036	1.53232990516326e-47	8.00188304399114e-46
ALDH1B1	-0.989031	7.91732166666667	-18.228	1.55098148831837e-47	8.08578349243313e-46
PRKCZ	-0.380937	7.40169992276423	-18.2272	1.56092237101073e-47	8.12406851334704e-46
ERBB2	-0.450161	7.84296006910569	-18.2229	1.61406008675959e-47	8.38667766010631e-46
CHP	-0.732601	10.1886868414634	-18.2192	1.66136200804635e-47	8.61814321918572e-46
NDUFS3	-0.603992	11.2134524918699	-18.2115	1.76371424199272e-47	9.13393733270401e-46
SLC25A5	-0.935938	13.0684616097561	-18.1922	2.0492383050565e-47	1.0595070112755e-45
DHRS4	-1.58135	10.1363717479675	-18.1861	2.14890331092703e-47	1.10920289712537e-45
AQP7	-0.608293	7.06516646747968	-18.1773	2.30052631589245e-47	1.18551010150108e-45
CSPG4	1.42503404251337	8.21683855284553	18.1735317223722	2.36936592194874e-47	1.21897641510784e-45
FLJ20699	-1.48494	9.85273998373984	-18.1721	2.39617507060313e-47	1.23074476532785e-45
FCGR2A	0.851138751069511	7.81651801626016	18.1630722252348	2.57009860795157e-47	1.31791285994631e-45
SLC16A5	-0.953475	7.72428770731707	-18.157	2.69375487638457e-47	1.37906141625711e-45
ATP6V0E2	-1.46353	10.2490410894309	-18.151	2.82286844709727e-47	1.44279942851638e-45
OSTbeta	-1.0459	7.25132694715447	-18.1307	3.30678918746432e-47	1.68737953970447e-45
PEX11G	-0.830045	8.3016254796748	-18.1299	3.32687107260914e-47	1.69486200572009e-45
LARS2	-0.578292	7.67981644308943	-18.1275	3.39000003231856e-47	1.72421465058414e-45
TAPBP	0.619303153475937	8.26069656097561	18.1151106018628	3.7319605196173e-47	1.89506047164982e-45
LAMC1	1.14186161497326	10.9311551788618	18.1139692295215	3.76524063904796e-47	1.90886105655462e-45
LOC648980	-0.856736	8.81247658943089	-18.1113	3.84305277270767e-47	1.94515680793359e-45
LOC100130980	0.817921492914442	13.2395924308943	18.106857584587	3.97939977841806e-47	2.01091478301966e-45
HLX	0.857491836764703	7.78643622764228	18.0983014418481	4.25328153623033e-47	2.1458491363433e-45
MYL3	-1.0206	7.50498986585366	-18.0974	4.28395167961794e-47	2.15784232751126e-45
CYP4F2	-1.60907	7.64115861788618	-18.0922	4.46013277160912e-47	2.24297352244266e-45
TMEM50B	-0.473755	8.77565817073171	-18.0658	5.47557826380498e-47	2.74921489713997e-45
SLC25A35	-0.323739	6.88909518292683	-18.0536	6.02133901274041e-47	3.01838917177115e-45
BDH1	-0.328648	6.85871	-18.0483	6.27560697344468e-47	3.1408157780696e-45
GBP2	1.74060028061498	10.2298046910569	18.0477576379556	6.3026838852099e-47	3.14932830558092e-45
LOC642956	0.707161019786099	7.32610693495935	18.0440304161366	6.48819080188422e-47	3.23685180674543e-45
DYSF	1.22971583917112	9.23303082113821	18.0423589397598	6.57314725023037e-47	3.27401347113385e-45
TREH	-0.785158	7.1485923699187	-18.0395	6.72156422905257e-47	3.34261572471803e-45
SDSL	-1.07548	9.02223145121951	-18.0322	7.11132593492869e-47	3.53082976578682e-45
GJA1	1.6453218552139	9.05172570325203	18.0306566119184	7.19996646645279e-47	3.56917513582636e-45
DARS	0.80089909184491	12.0141818089431	18.0216558746023	7.72250145466334e-47	3.8221494541435e-45
GPR177	-1.00869	8.95905791463415	-18.0193	7.86279177290553e-47	3.88543644007085e-45
C9orf45	-0.607606	7.48254906504065	-18.0105	8.42325499562554e-47	4.15582675493954e-45
PSMB9	0.978185052673796	7.93328984146341	18.0005433696578	9.10203899559563e-47	4.48365007531073e-45
TMEM82	-0.955613	7.46379403252033	-17.9989	9.22084480228944e-47	4.53503184615745e-45
PIGR	-2.49301	8.80419205284553	-17.9958	9.44375734190196e-47	4.63737409191041e-45
OLFML2B	1.72641282673797	8.15872240243903	17.9927745959239	9.66958184916882e-47	4.74082320128528e-45
COL5A2	1.80140939812834	8.95795889430894	17.9903294711212	9.85543666735435e-47	4.82438276924639e-45
PRR5	-0.533913	7.57051833739837	-17.9649	1.20149759239938e-46	5.87231948285197e-45
CROT	-0.583897	7.95555162601626	-17.9628	1.22155523099442e-46	5.96103707106167e-45
AGMAT	-2.41321	9.07625956504065	-17.9576	1.27155732858471e-46	6.1953758937897e-45
MAPK10	-0.292498	7.21636253658537	-17.9481	1.36962725915051e-46	6.66282125446778e-45
MAN1C1	-0.7025	7.45938383739837	-17.9435	1.4187955653635e-46	6.89129274605129e-45
KLHL3	-1.58819	8.62735425203252	-17.9404	1.45374489521023e-46	7.05009927475595e-45
LOC645173	1.29308544839572	10.7113681626016	17.9344346730358	1.52309662624094e-46	7.3749941902193e-45
GPR4	1.45493223877005	8.47869576422764	17.9251462806597	1.63738720206e-46	7.91614709125762e-45
PIK3C2G	-0.519997	7.01589781300813	-17.9231	1.6640506519696e-46	8.03263956691499e-45
CD300A	1.16662269398396	7.57813289430894	17.9007218267697	1.98058540294999e-46	9.54587232731519e-45
PTGDS	-1.91844	8.82594004065041	-17.9005	1.98416805456334e-46	9.54842719180634e-45
CDC45L	0.762530298796786	7.09887205691057	17.8972056028574	2.0355993244233e-46	9.78088277541643e-45
CD70	2.4807728775401	8.36207225609756	17.8906397896697	2.14245417616554e-46	1.02785224893341e-44
FABP6	1.74597227125668	7.6933993902439	17.8713589462782	2.48980857107821e-46	1.19266787294528e-44
TUBB6	0.937658540508026	8.05065800406504	17.8678574146707	2.55868978296701e-46	1.22378924176159e-44
SOD1	-0.709753	12.8963854390244	-17.8592	2.73678404894486e-46	1.30697106948084e-44
SH3GLB1	0.667740508556149	9.65084996341463	17.8579862143544	2.76331575619743e-46	1.31762983008926e-44
CHL1	-0.350324	6.88839546341463	-17.8503	2.93496961919151e-46	1.39734931032436e-44
FMO4	-1.39608	8.74067063821138	-17.8438	3.08624665970272e-46	1.4671397494757e-44
LIX1L	0.619723939304812	7.76977877235772	17.8425437354101	3.11678296234534e-46	1.47940775511627e-44
HAO2	-1.98588	8.19451884552845	-17.8343	3.32267939815602e-46	1.57343737911852e-44
DEFB1	-2.89203	12.0679279146341	-17.8343	3.32494279922424e-46	1.57343737911852e-44
CADPS2	-0.430201	7.74959259756098	-17.8293	3.4569198619017e-46	1.63342074441518e-44
RHOG	0.952702165508027	9.81582330487805	17.8135945214941	3.9059096756012e-46	1.84278815464262e-44
HMGCL	-0.929086	8.70381813821138	-17.8023	4.26514287596207e-46	2.00924200542309e-44
C2orf62	-0.415409	7.01288557723577	-17.797	4.4471242628333e-46	2.09182025475828e-44
LOC100133972	-0.654541	7.33752651626016	-17.7847	4.89242297558196e-46	2.29782268282588e-44
PRR15L	-1.56687	8.03678362601626	-17.7839	4.92465081026991e-46	2.30949141447141e-44
MCOLN3	-0.801718	7.45926872764228	-17.7827	4.96848732698896e-46	2.3265611315601e-44
UBE2L6	0.695871985294106	8.70609771544715	17.7789373366498	5.11789893963474e-46	2.39294288238826e-44
QPRT	-1.97967	10.2127796707317	-17.7747	5.29103265168306e-46	2.47020151260666e-44
CTXN3	-0.6642	6.96512519918699	-17.7744	5.30102065302935e-46	2.47117624481011e-44
CHST14	0.589908131417112	7.78486015447155	17.7662317303761	5.65103355986795e-46	2.63042157370044e-44
TMC4	-0.954235	7.81289099186992	-17.7594	5.96226934051635e-46	2.77117065336332e-44
LOC400963	0.794970141176478	13.3673759878049	17.7568965986653	6.07785353414186e-46	2.82070116539996e-44
LOC732425	-0.523378	7.6427681300813	-17.7559	6.12654484054237e-46	2.83908626092097e-44
ABCB1	-1.45748	8.60941776829268	-17.7552	6.16060851668173e-46	2.85064843789652e-44
PELI2	-0.776824	8.16369726422764	-17.7445	6.69302360720257e-46	3.09243395027026e-44
PSAT1	-1.27495	7.8691150203252	-17.7405	6.90576957716665e-46	3.18602466627984e-44
CDH13	1.2322583552139	7.79393189430894	17.7391281214728	6.98145816849929e-46	3.21620046407449e-44
DOCK10	1.14724208302139	8.73541068292683	17.735466840457	7.1837427362287e-46	3.3045216586652e-44
C8orf13	-1.04563	7.51790856504065	-17.7256	7.75725489806258e-46	3.56309740398528e-44
LOC399942	1.28916497205883	8.2616388902439	17.7211030925589	8.03561585524486e-46	3.68554345970761e-44
CD36	1.31688586149733	7.90293056910569	17.7153905169322	8.4018781894629e-46	3.84788799072327e-44
KIAA1274	0.656602524732615	7.88289017886179	17.7136095541345	8.5194465793926e-46	3.89602761700878e-44
RAB31	1.22689014826204	10.2382368414634	17.7114814646757	8.66209153774562e-46	3.95547771241873e-44
IGSF11	-0.43459	7.09614952439024	-17.7101	8.75787385896001e-46	3.99338621440625e-44
FAM171A1	-1.29122	9.66558444308943	-17.7012	9.38550028933492e-46	4.2733398697292e-44
FAM167A	-1.10814	7.55734582113821	-17.6881	1.03936938929946e-45	4.72550501414058e-44
TRIB3	2.03270716564171	8.53626258536585	17.6781140735208	1.12384949549824e-45	5.09765767512524e-44
LAT2	0.610258335294114	7.18722199186992	17.6780418331216	1.12448331068939e-45	5.09765767512524e-44
HOXB8	-1.82296	8.96157001219512	-17.6712	1.18626872689362e-45	5.36996899815231e-44
FAM57A	1.15719404117647	8.15007795121951	17.6619871449307	1.27459900824794e-45	5.76148222225369e-44
ABCA1	1.03846009425133	10.4528040650407	17.6600877661544	1.29363664416322e-45	5.83909873440484e-44
PLOD2	1.41522585762032	9.10102287804878	17.6585043003503	1.3097252189982e-45	5.9031995461475e-44
NDUFB8	-0.646713	12.0054036910569	-17.6572	1.32268157592102e-45	5.95301866112366e-44
OLFML2A	1.87424004451871	9.22425276422764	17.6458299276353	1.44593221132913e-45	6.49838499574358e-44
GMFG	1.1577931959893	8.74728622764228	17.6447233198816	1.4584772416166e-45	6.54239921565635e-44
GAPDH	0.877973573262041	12.5009100731707	17.6445976490611	1.45990877638367e-45	6.54239921565635e-44
ACAT1	-1.67522	12.2013758861789	-17.6402	1.51105292194478e-45	6.76190778232226e-44
GRB14	-0.497902	7.37718034146341	-17.6385	1.53097531464873e-45	6.84127254888747e-44
HINT2	-1.05325	9.90676684552846	-17.6376	1.54167398349317e-45	6.87925281079406e-44
GLS	-1.53896	11.3214288130081	-17.627	1.67435963711382e-45	7.46067940867809e-44
STRA6	-1.10503	7.29637756097561	-17.6249	1.70202714050379e-45	7.57317339330848e-44
EFHD2	0.988462287433162	9.89970868292683	17.6161500186308	1.82297868713274e-45	8.09982575760116e-44
KDELC2	0.863401992647052	9.30356393089431	17.5987687001824	2.08797320764108e-45	9.26408538085292e-44
MTDH	0.59415183101604	9.36410802845528	17.5938809185503	2.16920995841614e-45	9.61089058063128e-44
UHRF1	0.571972205748664	7.07702043089431	17.5881799723952	2.26796720701676e-45	1.0034231150705e-43
BTN3A1	0.543781553074865	7.40147734552846	17.5868638606423	2.2913982079517e-45	1.01235785232668e-43
TGFBI	2.64485381764706	11.4114059065041	17.5844778177964	2.33449693902404e-45	1.02994448875419e-43
SEC24D	0.579557895989298	7.51879122764228	17.5790767545359	2.43507634100919e-45	1.07280546403898e-43
SLC43A3	0.510841374866308	7.21064052439024	17.5756661165893	2.50081231034602e-45	1.10021672387656e-43
LOC643733	0.698245322192513	7.3688743495935	17.5737184945932	2.53914407590344e-45	1.11551161087443e-43
SLC2A11	-0.312998	7.15662180081301	-17.5659	2.69920945641256e-45	1.18416930991002e-43
FCAMR	-1.51444	7.90858695121951	-17.5652	2.71369364542298e-45	1.18885626370912e-43
ATP6V1H	-0.467277	8.26270574390244	-17.5607	2.81108241638244e-45	1.22979941236983e-43
RDH12	-1.48271	7.57342571138211	-17.5559	2.91743673573465e-45	1.2745449873433e-43
PCK1	-2.31735	8.60812015853659	-17.5535	2.97276892275983e-45	1.29690672111475e-43
RAP1GAP	-2.167	10.5507247113821	-17.5412	3.27454522015404e-45	1.42657067529831e-43
AHNAK2	1.84748566510695	8.04438482520325	17.5345691948753	3.44745482750993e-45	1.49876382303105e-43
DBH	-0.421495	6.91318938211382	-17.5345	3.44984000186174e-45	1.49876382303105e-43
PTPRD	-1.1597	7.91316664227642	-17.5208	3.83939504090547e-45	1.66569038667854e-43
PECAM1	1.52772876350268	10.5460344065041	17.5081008058105	4.23946066020739e-45	1.83670816414525e-43
MIR1978	-1.96295	12.432778898374	-17.5041	4.37567048005542e-45	1.89309782318304e-43
AP1S2	1.07077208649732	9.37521056910569	17.4789823793181	5.3227121506818e-45	2.29964690709015e-43
GNG11	1.25189657606951	10.7850854878049	17.4638425600526	5.99131465960174e-45	2.58494238003231e-43
FABP5	0.709068429679139	7.33597510162602	17.4602437016243	6.16223842870347e-45	2.65502504200888e-43
MTCH2	-0.693403	7.95223381707317	-17.4581	6.26508131503326e-45	2.69562233197029e-43
ERMP1	-1.10837	9.0503982601626	-17.4568	6.32809324104347e-45	2.71899390906373e-43
LZTS1	0.887133546925136	7.44997606910569	17.4534602094479	6.4977937951939e-45	2.78807942268402e-43
NAPSA	-2.25584	9.45866591869919	-17.4513	6.60653229108925e-45	2.83085383651057e-43
RGS1	2.35981388315508	9.82373412601626	17.4345139909751	7.53505886583335e-45	3.22430425886822e-43
COQ10A	-0.67342	8.36559332926829	-17.4287	7.88648812644065e-45	3.37007306823857e-43
PPARA	-0.394618	7.12976278861789	-17.4208	8.39011850266597e-45	3.58039436239279e-43
GPHN	-0.826069	7.91410194308943	-17.42	8.43810737313606e-45	3.59596728381057e-43
FGF1	-0.400304	7.01466336585366	-17.4168	8.6566978010305e-45	3.68410213899638e-43
LRRC16A	-0.495179	7.47106016260163	-17.4159	8.71530052487534e-45	3.70400272307202e-43
TACO1	-0.784013	9.07554799186992	-17.4095	9.16072233059916e-45	3.88802434872648e-43
LOC647000	0.917671461764705	10.7160222642276	17.3983611943367	9.99640737080479e-45	4.23695965526794e-43
TMEM87A	0.674890457887708	10.9670673536585	17.3892155622334	1.07374843992267e-44	4.54490543988918e-43
SLC13A2	-0.571494	7.13123294308943	-17.3871	1.09170928047905e-44	4.61468463424117e-43
LOC389493	-0.581774	6.95004516666667	-17.3762	1.18854820460918e-44	5.01724532256075e-43
DIRAS3	-0.265433	6.97316552845528	-17.373	1.21890046687591e-44	5.13843754769251e-43
HCLS1	1.65107578582887	9.59979694715447	17.3697602978588	1.25019760191628e-44	5.26328142502573e-43
NPTX2	3.40865363770053	8.9457267398374	17.3684257590289	1.26331445600197e-44	5.31135432577171e-43
LRTOMT	-0.405648	7.41532935365854	-17.3678	1.26949497384273e-44	5.33017487004036e-43
LHX1	-0.63975	6.99126172357724	-17.3672	1.27499474840336e-44	5.34609058043661e-43
LOC653879	2.44352055842247	9.00576187804878	17.3653679809427	1.29389028096148e-44	5.41805729430722e-43
IFNGR1	0.908839331818179	10.5671591788618	17.3636207463362	1.31169287749969e-44	5.48526112408961e-43
ADAL	-0.462675	7.49672897154472	-17.3627	1.32066073819034e-44	5.51538957150786e-43
TMEM22	0.739984196657755	7.48048161788618	17.3369741044197	1.61565619089942e-44	6.73836342017786e-43
PIP4K2C	-0.612456	8.42813557317073	-17.3344	1.64874429081281e-44	6.8672065801098e-43
LOC728635	-1.64011	9.92448764227642	-17.3262	1.75775242813156e-44	7.31150212127064e-43
TYMP	1.21637956590909	7.88042681300813	17.3119391423643	1.96519000853917e-44	8.16349846840707e-43
NCKAP1L	1.3429312592246	8.06779587804878	17.3088547471845	2.01318922748046e-44	8.35179828058208e-43
TBC1D2B	0.855490061898395	8.99965780081301	17.3031118736106	2.10570756800105e-44	8.72404406981098e-43
RHBDD2	-0.890979	10.2906588292683	-17.2995	2.16552648717272e-44	8.9600090633284e-43
SHMT2	1.11335372540106	10.8734865650407	17.2980927367055	2.19004441480568e-44	9.04948339433576e-43
LOC100128907	-0.847418	7.17547072357724	-17.2925	2.28743021827111e-44	9.43942179782591e-43
KLHL13	-0.545005	7.28892742682927	-17.2756	2.61172396362539e-44	1.07634684561531e-42
CENTA1	-1.02495	9.5763255203252	-17.2735	2.65453070246885e-44	1.09254895227929e-42
NAPEPLD	-0.70478	7.89287611788618	-17.2696	2.73719722346583e-44	1.12509236728004e-42
GPD1	-1.43678	7.90959213821138	-17.269	2.75076277436338e-44	1.12918450895127e-42
LOX	2.09891836911765	8.37667293495935	17.2637334288083	2.86562005167979e-44	1.17479154936493e-42
BID	0.394173913770052	7.41035446747967	17.2634378727841	2.87225583809516e-44	1.17597071486409e-42
ARHGEF6	1.11992124639037	9.45556512601626	17.2627468107838	2.88783155088037e-44	1.18080223413775e-42
SUSD2	-2.30127	9.99164470731707	-17.2571	3.0171796513584e-44	1.23208067225184e-42
LOC441013	0.650210471524067	9.6443143699187	17.2556718886651	3.05223658035797e-44	1.24477131986437e-42
NUP155	0.286701548663098	7.27853641463415	17.2540319967262	3.09166210695747e-44	1.25920821231289e-42
CAPS	-0.701954	7.60631242682927	-17.2527	3.12494976267175e-44	1.27111090476427e-42
LOC100133163	-0.768044	8.66263811788618	-17.251	3.1671122245162e-44	1.28658792705022e-42
TLR7	1.11441894050802	7.67385930081301	17.2425216059488	3.38311081589845e-44	1.37255131415439e-42
LHPP	-1.08985	9.17654222764228	-17.2379	3.50848595421046e-44	1.42157306538475e-42
PARVG	1.11493582687166	7.72823192276423	17.2201854171232	4.02944504607828e-44	1.63054386858123e-42
NR3C2	-0.910819	7.92420880081301	-17.2158	4.16906820922374e-44	1.68486374140205e-42
ATPAF1	-0.64449	9.09339069918699	-17.2033	4.59914553840819e-44	1.85627448311494e-42
GRK5	0.653675091310163	8.05155779674797	17.1942425439583	4.93681807070484e-44	1.98999573777896e-42
ISG20	1.37887278636364	8.58429961788618	17.1933770131071	4.97038496010015e-44	2.00094776772114e-42
ALDH7A1	-1.07859	10.8505975934959	-17.1824	5.41475815889469e-44	2.17703901298491e-42
PECI	-0.81243	9.03545165447155	-17.1779	5.61196142840955e-44	2.2534294413434e-42
TRAF3IP2	0.433121573663096	7.65031617073171	17.1742570317435	5.77303066737578e-44	2.31513332404506e-42
LOC441453	-0.659375	7.59066722764228	-17.1617	6.37131262969072e-44	2.5517882081527e-42
DIAPH2	0.314429389839573	7.31235472764228	17.1575297750491	6.58093361927509e-44	2.63237344771004e-42
C19orf10	0.847073691711225	9.89497478455285	17.1565391635843	6.63218157794992e-44	2.6494845435284e-42
CCDC56	-0.443799	9.21092066260163	-17.151	6.92421354885517e-44	2.76261989551262e-42
BCKDHB	-0.492231	7.57190155284553	-17.1503	6.96511815740256e-44	2.77539994858028e-42
DOCK2	1.44299040895722	8.62114854065041	17.1405596922179	7.51627071990581e-44	2.99120799133147e-42
TMEM44	1.11318853048128	7.95787906504065	17.1397655067903	7.56316468431007e-44	3.00604563310317e-42
MED10	0.615221119385026	8.98101823577236	17.1276950962937	8.31300986568407e-44	3.29988513449997e-42
LOC643008	-0.238729	6.81738227642276	-17.1274	8.33081558444854e-44	3.30276186922117e-42
CD93	1.40659367673797	10.6086442154472	17.1213276674555	8.73809492833845e-44	3.45984315643578e-42
ISCU	-0.779869	10.5110029349594	-17.1191	8.89214051433007e-44	3.51638628682989e-42
FUT6	-0.96542	7.87202241463415	-17.1188	8.91415163803761e-44	3.52063968734617e-42
LOC651576	-0.536518	7.07728239430894	-17.1179	8.9786760668526e-44	3.54165179534867e-42
NPNT	-0.785336	7.53590869105691	-17.1169	9.04735916921517e-44	3.56324851167182e-42
ADCK2	0.753989956417115	9.22950785772358	17.1167621767817	9.05621025185133e-44	3.56324851167182e-42
LOC100129169	0.353378199732609	6.87413716666667	17.1149721387087	9.18407676345693e-44	3.60901911006197e-42
KIAA0101	0.388559551871655	9.54219294715447	17.1102376991167	9.53104464385649e-44	3.74066595307191e-42
ADAP2	1.15656421483957	9.08894	17.1074098851079	9.74450971088952e-44	3.81965242802787e-42
CTH	-0.494943	7.20614864227642	-17.1049	9.94116783297012e-44	3.8918614495032e-42
FAM81A	-0.570512	7.10289367886179	-17.1038	1.0026021067212e-43	3.9201742372799e-42
EPM2A	-0.223129	7.08855436178862	-17.101	1.0249118799622e-43	4.0024024475927e-42
LXN	1.05953916524064	9.25697747154472	17.0939047573939	1.08318587481555e-43	4.22469503294644e-42
CASP4	0.301007754411764	7.33412569105691	17.0769649649972	1.23690152798483e-43	4.81821666193843e-42
SHROOM3	-0.909988	7.71602641056911	-17.0732	1.27397858846563e-43	4.9564739113439e-42
FAM110A	0.34459570855615	7.31015560569106	17.0724297333252	1.28163888381163e-43	4.98008251995377e-42
AUH	-1.21645	9.30484777642276	-17.065	1.35824214394382e-43	5.27119283654625e-42
LOC647302	-0.699538	10.2850492520325	-17.0636	1.37314373341809e-43	5.32242081552884e-42
MED20	-0.48413	9.32275430894309	-17.0611	1.40044012784601e-43	5.42150584146326e-42
SLC41A2	0.591656123529416	7.45408864227642	17.0608976790381	1.40282572013934e-43	5.42402824795533e-42
KCNK10	-0.178554	6.76088318292683	-17.0513	1.51297372888638e-43	5.84269360982296e-42
TRIM8	-0.598139	10.8616076138211	-17.0438	1.60443862057383e-43	6.1882663442108e-42
TPMT	-1.12075	9.9845441300813	-17.0414	1.63465837071742e-43	6.29705835419222e-42
HLA-H	1.39458038850267	11.2793654227642	17.0381755908726	1.67618964395123e-43	6.44910357475946e-42
ADORA3	1.08590154398395	7.51821796747967	17.0372	1.68955124147367e-43	6.49252614659661e-42
ACVR1B	-0.243966	7.59705387804878	-17.0354	1.71351671866055e-43	6.57654024045425e-42
BCR	-0.182986	6.97602296341463	-17.0327	1.75035899015805e-43	6.70970946227251e-42
SMPD1	-0.593832	7.90111391869919	-17.0278	1.81868222976848e-43	6.96308202535595e-42
CYFIP2	-1.03246	9.12917459349594	-17.0254	1.85200971939535e-43	7.08201271670984e-42
ZGPAT	-0.577313	7.73813212195122	-17.0223	1.89840624096057e-43	7.25056742579324e-42
RCSD1	0.618725387165778	7.46717	17.0180267619575	1.96288108597983e-43	7.48767321578646e-42
ARHGAP25	0.347432834358287	7.21015367073171	17.0118500064963	2.06023271209109e-43	7.84946153888053e-42
GDPD3	-0.593784	7.24707449593496	-17.0111	2.07213439216867e-43	7.88520240718198e-42
HLA-DPA1	1.72447816390373	12.0389600691057	17.0046894796684	2.17915253440259e-43	8.28236832030534e-42
TMEM174	-1.04518	7.36563759349593	-17.0043	2.18653801600254e-43	8.30035305103877e-42
DEGS1	1.04375288342247	10.2354968780488	17.0017894076884	2.22924851125792e-43	8.45222950692699e-42
CALB1	-1.00789	7.08246951219512	-16.992	2.40750102893055e-43	9.11702568825033e-42
RFC2	0.279828781149732	7.17689758130081	16.9892409327883	2.45963640096278e-43	9.30319548030419e-42
KCNJ15	-1.22397	8.13224040650407	-16.9867	2.50887450676942e-43	9.46757859840566e-42
EMP3	1.51358442700535	10.0328182642276	16.9866980476513	2.50915046613756e-43	9.46757859840566e-42
ASAP3	-1.02434	8.69046170325203	-16.9831	2.58173431668316e-43	9.72971679829511e-42
PGM2L1	0.67928958716577	7.61089394715447	16.9817397816588	2.60858265372576e-43	9.81906924290515e-42
MFSD4	-0.905046	7.24820207317073	-16.9794	2.65643685570305e-43	9.98718087096051e-42
LOC730273	-0.72996	7.56600734146341	-16.9781	2.68312322900879e-43	1.00754015130126e-41
ATP5L	-0.699361	10.5576414105691	-16.9774	2.69916708295062e-43	1.01234947667501e-41
MCAM	0.706368843582889	7.26530067479675	16.9764659883517	2.71867328967728e-43	1.01844431737851e-41
IER5	0.726486958823532	7.99597966666667	16.975567419339	2.73788920866217e-43	1.02441596228412e-41
EVI1	-1.4366	9.72813752845529	-16.9737	2.77852977230851e-43	1.03838006305628e-41
DNER	-1.06777	7.38601636178862	-16.9673	2.92118250750508e-43	1.09038888824294e-41
KIAA1688	-0.591119	7.68848875203252	-16.9664	2.94239839597478e-43	1.096999068249e-41
GINS2	0.891409121122993	7.40978802845528	16.9656216984768	2.95987501577425e-43	1.1022010773026e-41
INPP5D	0.945944085294119	7.82156135772358	16.9631896631703	3.01684387533993e-43	1.12207938669005e-41
C22orf32	-0.494084	7.59131752439024	-16.9627	3.02891677318015e-43	1.12523178937144e-41
ZNRF3	-0.744057	8.20001554878049	-16.9607	3.07725459041126e-43	1.14183302002449e-41
IFI44	1.13860036564171	9.11450193902439	16.9503730190503	3.33569752181408e-43	1.23626325216048e-41
KCTD6	-0.68783	8.30554024390244	-16.9475	3.41086117702512e-43	1.26262411381474e-41
LYN	1.24578066336898	9.43306541463415	16.9471278693575	3.42164626242485e-43	1.265119327289e-41
RAD51AP1	0.593738970187165	7.33444789837398	16.9416644380065	3.57138220060185e-43	1.31892367455521e-41
CENPK	0.477466591844917	7.09204559756098	16.9361556389955	3.72900122259679e-43	1.37550894154278e-41
E2F2	0.610746956016042	7.18033756910569	16.9296193519664	3.92507309048427e-43	1.44494450835183e-41
CD86	0.813528633155079	7.5723072398374	16.9295736529794	3.9264796422604e-43	1.44494450835183e-41
BCL9	-0.459106	8.00820538617886	-16.9271	4.00421338208612e-43	1.4718189728749e-41
CCDC127	0.56113292673797	8.0243150203252	16.9248220785459	4.07551325446494e-43	1.49626824647492e-41
SLC30A9	-0.785152	10.5539420487805	-16.9231	4.12974393245739e-43	1.51440082306292e-41
HLA-G	1.49264776590909	8.79075175203252	16.918393557541	4.28619398885363e-43	1.56993147507426e-41
ASCC3	0.235874533155075	7.20550935365854	16.9143774909115	4.42330748283864e-43	1.61825798904319e-41
GSTO2	-1.61121	8.47478697154471	-16.9132	4.46393897688219e-43	1.63121508407564e-41
GFM1	-0.679416	9.75814397560976	-16.9113	4.53265374476339e-43	1.65439217195098e-41
TLN2	-1.55267	9.06892653658537	-16.9074	4.67133294371356e-43	1.70302208017902e-41
TTC38	-1.37249	9.84966287398374	-16.9035	4.81760945540732e-43	1.75430528248127e-41
PTTG1	1.12169488930481	7.86717196747967	16.8784028449004	5.86486607842701e-43	2.13317454573485e-41
ARL2BP	0.576664719652404	10.3444630934959	16.8587898664964	6.8400400177798e-43	2.48497621087285e-41
SIRPA	1.11097893877004	9.8969290203252	16.8548779078069	7.0531523597827e-43	2.55942698160096e-41
LOC148709	-0.598479	7.03656585365854	-16.8529	7.16583670263998e-43	2.59730442709824e-41
ADH6	-1.30561	7.66384794715447	-16.8444	7.65878962586227e-43	2.77276550343717e-41
SERPINH1	1.20741815668448	9.52618560162602	16.8412988519277	7.84579828542201e-43	2.83718578460116e-41
MDH1	-0.79955	11.9794166382114	-16.8395	7.95940413902836e-43	2.87494412781532e-41
C20orf199	0.581626715508021	8.69053060162602	16.8392842095362	7.97076116456986e-43	2.87572559662913e-41
PFKFB2	-0.605693	7.26892782926829	-16.8256	8.87117107617086e-43	3.19689206523761e-41
PDSS2	-0.778652	9.15520761788618	-16.8242	8.9746935862787e-43	3.23047658663749e-41
HYAL1	-0.692662	8.26671532926829	-16.8239	8.99232372341715e-43	3.23310213871826e-41
LGALS9	0.828431559893043	7.49544644715447	16.8213049363133	9.1779789884969e-43	3.29606409598373e-41
CALML3	-1.52259	7.45573908943089	-16.8179	9.42579754341127e-43	3.38118058667322e-41
LETM1	-0.390747	7.37729642276423	-16.8172	9.47957682150726e-43	3.39657689549538e-41
LOC284422	-2.86766	11.2435922357724	-16.8098	1.00449351000377e-42	3.59502940422402e-41
MYC	1.47451863449198	8.95397356097561	16.8058	1.03631345047952e-42	3.70314450232227e-41
C11orf52	-0.826206	7.8347971504065	-16.8057	1.03706987980637e-42	3.70314450232227e-41
CCND1	1.46619468328878	12.0887162926829	16.8052193224994	1.04123265676051e-42	3.71376938466007e-41
C7	-2.53138	9.52595228455285	-16.8047	1.04555710650044e-42	3.72494604684896e-41
MT1A	-2.29114	12.5456013536585	-16.8017	1.07022411463459e-42	3.80848808939361e-41
HSD17B10	-0.59083	8.50178997154472	-16.7979	1.10238630966557e-42	3.91848224617489e-41
PTP4A3	0.648198944919786	7.54810456097561	16.7966405289891	1.11371942246549e-42	3.954272818924e-41
CDKN1C	-1.13141	8.46780080894309	-16.7875	1.19624810828191e-42	4.24247628424695e-41
PAFAH2	-0.657696	8.50694711788618	-16.7813	1.25615854464209e-42	4.44990252280912e-41
LOC25845	-2.03471	9.94609194715447	-16.7809	1.26045976929103e-42	4.46008841441443e-41
SLC34A3	-0.738092	6.97411968292683	-16.7752	1.31777332886274e-42	4.65762143805949e-41
FRMD1	-0.58446	6.92467739837398	-16.7703	1.36897981613294e-42	4.83314770300658e-41
TRIM22	1.25009882393047	8.64334008130081	16.7667512512053	1.4080484738383e-42	4.96547421213776e-41
GIMAP4	1.28256001991978	10.3219885447154	16.7616599809703	1.46543465208989e-42	5.1620265672716e-41
SUMF1	-0.715995	9.30006425203252	-16.7586	1.50077253624002e-42	5.28055848521797e-41
FBXO21	-0.853223	9.78120006097561	-16.7519	1.58181549755456e-42	5.55945941162996e-41
VAMP5	0.990361527139038	10.0446425691057	16.7490073222648	1.61838908137562e-42	5.68161733618737e-41
SHISA2	-0.900442	7.39511209756098	-16.7455	1.66298701371223e-42	5.83164055929579e-41
ITGA4	0.60854740588235	7.32241501219512	16.7447768576223	1.67301422434433e-42	5.86023347564285e-41
QDPR	-1.30705	10.5163688089431	-16.744	1.68373849851953e-42	5.8912013684218e-41
MUT	-0.418341	8.21585905284553	-16.7302	1.87520396747515e-42	6.55378548632656e-41
DNMT3L	-1.26594	7.38733214634146	-16.729	1.89365352477578e-42	6.61087971595829e-41
MARVELD2	-0.534671	7.18053330487805	-16.7263	1.93359421747295e-42	6.74279009170055e-41
DEPDC6	-0.819824	8.66710316666667	-16.7243	1.9641761541368e-42	6.84180736095757e-41
ANK3	-0.575961	7.49284991869919	-16.7239	1.97156500592618e-42	6.85990582707129e-41
PROCR	0.914963383556143	8.10613102439024	16.7228724171757	1.98678293824317e-42	6.90517447869404e-41
SNORA70B	-0.479959	7.19258030487805	-16.7162	2.09397921657528e-42	7.26966369528023e-41
PARM1	-1.36995	9.93467562601626	-16.7154	2.107441362208e-42	7.30828889244638e-41
AFAP1L1	0.819684399999992	7.81558845528455	16.7142809483279	2.12535875005174e-42	7.36226153949264e-41
DNMT1	0.8213988433155	9.91198730487805	16.7094432551967	2.20760190411966e-42	7.63869331425474e-41
PPFIA4	1.05776903395722	7.68625712601626	16.7065852924284	2.25767713015589e-42	7.80333045649461e-41
SLC1A3	1.41789450467914	7.99315922764228	16.7049942970316	2.2860442354256e-42	7.89265603577404e-41
MUC15	-0.830283	7.10292149186992	-16.7014	2.35157838755348e-42	8.10996383270924e-41
CPEB3	-0.379426	7.57542607723577	-16.6821	2.73643985039864e-42	9.42685446260676e-41
DHRS4L2	-1.52955	9.25878827235772	-16.6816	2.74654660470317e-42	9.45126268373103e-41
HBXIP	-1.4948	10.352917898374	-16.6799	2.7827863629091e-42	9.56544587162602e-41
SLC25A10	-1.25767	8.4139225203252	-16.6727	2.94632286832414e-42	1.01097883921383e-40
HAGH	-1.05693	9.57754874390244	-16.6726	2.94761093786129e-42	1.01097883921383e-40
MRPL38	-0.503826	9.42904230487805	-16.6635	3.16650370566345e-42	1.08486567265228e-40
PARP9	0.63351715467914	8.57704031707317	16.6480812519688	3.57348869668981e-42	1.22296199597875e-40
KIF1C	-0.495087	7.48183070731707	-16.6464	3.62116180389965e-42	1.23792285492876e-40
MANBA	0.58967646831551	8.91345662601626	16.6459950543086	3.63249311089075e-42	1.24044087891553e-40
LOC642449	-0.317217	6.94553168699187	-16.6446	3.67328262128448e-42	1.25300196721678e-40
OAS2	0.640034471791446	7.51178630487805	16.6440488881988	3.68841548122978e-42	1.25679342323385e-40
SLC22A13	-0.660198	7.05185728861789	-16.6424	3.73507477941741e-42	1.27130728074185e-40
FREM2	-0.539105	7.20454991056911	-16.6331	4.01920348844682e-42	1.36652918607192e-40
LOC646294	1.00192291791444	11.790671995935	16.6287141134732	4.16027733574894e-42	1.41295846973102e-40
MYCN	-0.810845	7.38702316260163	-16.6194	4.47571520205692e-42	1.51844220737897e-40
CPN2	-1.58605	7.91345341463415	-16.6185	4.50713403732459e-42	1.5274447745126e-40
MCM6	0.750566649331549	9.07579278861789	16.616822045183	4.56740318064922e-42	1.54619449665268e-40
MRPL34	-0.850693	10.0340747154472	-16.6071	4.93135382980931e-42	1.66759727347498e-40
LOC100133583	2.06592890574865	9.98617051219512	16.6061942369887	4.96486469868228e-42	1.67711628266503e-40
ANXA2	0.931470972459895	9.57788989837398	16.6040232257686	5.05021872623697e-42	1.70410832531491e-40
TUBB	0.984674404545448	10.4840751869919	16.6009817639002	5.17226953559186e-42	1.74341154173829e-40
FECH	-0.592728	7.67177285772358	-16.5937	5.47695144893788e-42	1.84412315740341e-40
ATP5SL	-0.465933	9.68944476422764	-16.5887	5.6946245202294e-42	1.91535327949221e-40
SLC12A1	-1.32023	7.30892508536585	-16.5873	5.75932335263879e-42	1.9350336677824e-40
DERL1	0.804840699732619	9.84760519105691	16.5806438651374	6.06783387042593e-42	2.03650046638329e-40
RCN1	0.562310157620319	8.62052644715447	16.5779238266468	6.19882625090163e-42	2.07823456729049e-40
CCDC128	-0.743166	9.41504078861789	-16.5611	7.07163775117658e-42	2.36831722544757e-40
LOC644237	1.0461827709893	9.84889320325203	16.5594972094045	7.16390469455578e-42	2.39665175236048e-40
TPK1	0.524644046657752	7.62382917886179	16.5591857188537	7.18144955217804e-42	2.39995450846292e-40
TXNRD2	-0.218569	7.36736853658537	-16.5494	7.75694400181172e-42	2.58951129537535e-40
CSF1R	1.65088559799464	10.4736649390244	16.5453205538236	8.00754594735669e-42	2.67032022636799e-40
LPA	-0.344654	6.93123164227642	-16.5418	8.23487777212126e-42	2.74320528979716e-40
SORD	-1.35602	7.79491937804878	-16.5389	8.42197366646435e-42	2.80254613071282e-40
KISS1R	2.35419861270053	8.07135639430894	16.5367376829025	8.56589309221655e-42	2.8474084582841e-40
LOC100133609	0.443360513636362	7.09229411382114	16.5335475469304	8.78321144867039e-42	2.91654834516358e-40
BMP7	-0.636943	6.90753315853659	-16.5257	9.3397135149463e-42	3.09805131227487e-40
FAM54B	-0.556931	8.12474447560976	-16.5243	9.44215742512848e-42	3.12871487561461e-40
SHC1	0.447276708155085	8.26625130081301	16.524042875884	9.46393926233766e-42	3.13261396958648e-40
TNFAIP3	1.04363135842246	8.20265559349594	16.5081103497422	1.07254922203315e-41	3.54644182507368e-40
IPO13	-0.766109	8.32463992682927	-16.5073	1.07954922272124e-41	3.56581834073078e-40
ACSBG2	-0.428585	6.90548310569106	-16.4974	1.16700036032746e-41	3.85060878386529e-40
MOBKL2A	0.498962178074859	7.87426115447154	16.4883839477836	1.2522976943457e-41	4.12769988188972e-40
C1QA	1.46886439679144	8.40983442276423	16.4872371084754	1.26362963561623e-41	4.16066684232375e-40
FERMT1	-0.542312	7.11321953658537	-16.4869	1.26699866943494e-41	4.16737312091745e-40
ASB9	-0.940791	8.0106156504065	-16.4864	1.27180738437825e-41	4.17879569152854e-40
EMILIN2	1.21663298449198	8.34179703252033	16.4856258343476	1.27972419557729e-41	4.20039589062513e-40
RASAL3	0.877840139839575	7.85262384146341	16.4833320225434	1.30299086302559e-41	4.27228031398746e-40
GPSM3	1.19037759438502	8.23212382113821	16.4827279931685	1.30918775557993e-41	4.2881039784859e-40
AP2A2	-0.582857	8.06016124796748	-16.4821	1.31517439207325e-41	4.30320658828989e-40
NR5A2	0.395187614304808	6.96082856910569	16.4776851198529	1.36208805491612e-41	4.45204956716575e-40
ALDH9A1	-0.771234	12.4583837235772	-16.4748	1.3934620786557e-41	4.54984277874219e-40
LOC100133511	2.02148492245989	8.23066253658537	16.4742410977947	1.39944001729635e-41	4.56459684473722e-40
HPGD	-1.60225	8.34680216666667	-16.4727	1.41703011660689e-41	4.61715646327746e-40
IL2RB	1.29936368489305	7.85335816666667	16.4717327674822	1.42728734953682e-41	4.64573863616147e-40
PTPN3	-0.840762	8.35521814634146	-16.4703	1.44310030656288e-41	4.69232615273253e-40
NAV2	-0.57513	7.82383206504065	-16.4604	1.56021462744607e-41	5.06786225820487e-40
MST1	-1.69715	10.3894234796748	-16.4589	1.57874173536346e-41	5.12272214545323e-40
PLK4	0.445139464304811	7.23344562601626	16.4578636180485	1.59157506384067e-41	5.15901222766178e-40
MIPEP	-0.666938	8.57022335365854	-16.4565	1.60825928187764e-41	5.20769672227045e-40
FRAS1	-0.483826	7.43279980081301	-16.4555	1.62181941995502e-41	5.24617491791033e-40
WASPIP	1.00196302152407	8.32586439430894	16.4498751328137	1.69465577754018e-41	5.47611908279511e-40
CD276	0.296884802807482	7.2608863902439	16.4432304833126	1.78546628400343e-41	5.76361046064264e-40
ATP5B	-0.683154	13.7645802317073	-16.4417	1.80638973071544e-41	5.82514131719371e-40
DLX5	0.797072123663098	7.17553330487805	16.4412625287705	1.8132847152606e-41	5.84135385101459e-40
TNFRSF1B	1.29432248088235	9.06347599593496	16.4344874336525	1.91241386179338e-41	6.15435242766428e-40
LIMS1	0.357203960828879	7.75817139430894	16.432573891567	1.94138099263476e-41	6.24115081702109e-40
RGN	-0.959668	7.91661359756098	-16.4316	1.95616130140133e-41	6.28221001107121e-40
C3orf39	-0.495134	7.94738224796748	-16.4313	1.96117933113186e-41	6.29186558746714e-40
ZDHHC6	-0.541459	9.62535300813008	-16.4231	2.0914606840806e-41	6.7029600612747e-40
COL9A2	-0.85043	7.51933198373984	-16.4187	2.16567661782008e-41	6.93371183269314e-40
C1orf24	1.12931404558823	8.6948460203252	16.405549971674	2.40059638039038e-41	7.67798106120767e-40
ABCA8	-0.575476	7.31855143089431	-16.4017	2.47478720868489e-41	7.90718527963874e-40
LOC729679	1.25933452272727	10.5146786869919	16.3986487917287	2.53435806783289e-41	8.08925717977682e-40
SLC25A38	-0.605827	8.02072084552846	-16.3968	2.57131832887056e-41	8.19886211285128e-40
PDXK	-0.996774	10.3827780203252	-16.3946	2.61696201910461e-41	8.33590345800328e-40
HADH2	-0.545549	8.19962948780488	-16.391	2.69092140160421e-41	8.56276922097453e-40
C7orf42	0.460602754679142	8.55148376422764	16.388911182384	2.7358759713891e-41	8.69697158384665e-40
CMTM3	0.503043131016039	7.77841769105691	16.3783190025145	2.9733231946111e-41	9.44218776928277e-40
FH	-0.787726	9.99924169918699	-16.3755	3.04045018467559e-41	9.64556610310876e-40
BTK	0.947996722994645	7.64850696747967	16.3747730923397	3.05733319766022e-41	9.68929913098397e-40
SMYD2	0.427468858556146	7.82832525609756	16.3745429807376	3.06286635883607e-41	9.69701009153767e-40
FAM86C	-0.391605	7.52593491463415	-16.367	3.24975248602168e-41	1.02782869325337e-39
ANAPC1	0.205514604679144	7.53149932113821	16.366316409729	3.26739996733158e-41	1.03236637351648e-39
CD53	1.12720427473262	7.86054575203252	16.3641332439343	3.32393681762686e-41	1.04916996624993e-39
RBM47	-0.87212	11.0166950853659	-16.3593	3.4524516281051e-41	1.08863595692669e-39
HMX2	-0.529507	7.02977884552846	-16.3553	3.56163034277431e-41	1.12193149166144e-39
EHBP1L1	0.984585381016039	8.63012517073171	16.3517758966366	3.66290325649493e-41	1.15267217166158e-39
PKN1	0.270923420855618	7.41290729268293	16.3463223704309	3.82329264526306e-41	1.20193561752592e-39
AQP11	-1.02446	7.88824143902439	-16.3404	4.00525347218281e-41	1.25787478523974e-39
GRAMD2	-0.315194	6.90195943495935	-16.3381	4.07763491559834e-41	1.27932216810347e-39
CLYBL	-0.768749	8.5923666504065	-16.3378	4.08862276654976e-41	1.2814841697162e-39
EFHA1	-0.749182	9.95362442276423	-16.3334	4.23303315503919e-41	1.32541818908534e-39
TIMP1	1.82739798208556	12.1272910121951	16.3271773728524	4.44405116365511e-41	1.39009920399132e-39
ETS1	1.05212209104278	10.1429292479675	16.3245635360739	4.5362848032112e-41	1.41753235409037e-39
CHGB	-1.23342	7.33128858943089	-16.3208	4.6707418553115e-41	1.45809186860423e-39
GRB7	-0.516381	7.37736556097561	-16.3106	5.06291406926628e-41	1.57894269278813e-39
MAPRE2	0.688058051737958	9.53183750813008	16.3059876157306	5.24932647744232e-41	1.63544753201589e-39
LOC728290	-0.772394	7.27894829268293	-16.2972	5.6265240959431e-41	1.7512206340408e-39
ADCK1	-0.440777	7.57014418292683	-16.2967	5.6468960286151e-41	1.75581419259523e-39
LOC730908	-0.500241	7.02669156504065	-16.2915	5.88439689259965e-41	1.82784443694654e-39
HOOK2	-0.637393	8.39442442276423	-16.2867	6.10631530031437e-41	1.89489625589121e-39
C3AR1	0.769521127272724	7.44209818699187	16.277901413162	6.54596572859486e-41	2.02931425163972e-39
FJX1	0.998311508823524	8.26669835365854	16.2763845777362	6.6244762321972e-41	2.05161996577355e-39
FOXO4	-0.634739	9.26939706910569	-16.2732	6.79389600731452e-41	2.1020085767438e-39
SPI1	1.03431707152406	7.86914888617886	16.2714577734188	6.88604207026746e-41	2.12841300353721e-39
CLIC1	0.712561069518717	11.5349108373984	16.2680128821956	7.07504617160143e-41	2.18467368457742e-39
LPAR5	1.02488532299465	7.74249338617886	16.2668983917981	7.13729697094491e-41	2.20172237920273e-39
C15orf39	0.732920187700532	8.02575816666667	16.2636270661629	7.32320212506636e-41	2.2568449504638e-39
ATM	0.308819707486627	7.7779817398374	16.2624450601787	7.3915587636475e-41	2.27566887920171e-39
ORMDL3	-0.575014	8.22286881300813	-16.2598	7.54841202106352e-41	2.3216748084451e-39
MLF1IP	0.391820504010689	6.95960257723577	16.2577291040123	7.67070036499319e-41	2.35696962099201e-39
STX6	0.407283502941175	8.65934996341463	16.2520623157234	8.02010687240105e-41	2.46191308114529e-39
PAK6	-0.472188	6.99296889837398	-16.2496	8.17395822794784e-41	2.50668052323734e-39
AKR7A3	-1.71211	9.40930811788618	-16.2448	8.49419317679576e-41	2.60037641159436e-39
TYRO3	-0.849923	7.61626667886179	-16.2447	8.49611474632174e-41	2.60037641159436e-39
CBLC	-0.336286	6.8920188699187	-16.2407	8.76951644904178e-41	2.68143181354865e-39
GNG7	-0.765889	8.23130662601626	-16.2379	8.96330891526098e-41	2.73801077020863e-39
KIAA1543	-0.382255	7.02508886178862	-16.2323	9.36802342953381e-41	2.85884656464212e-39
JAG2	0.62384761029412	7.55358686178862	16.2316394466664	9.41676320711858e-41	2.87091962103966e-39
FRAP1	-0.489024	9.03036777642276	-16.2285	9.65131719628364e-41	2.93956379649223e-39
C5orf39	0.905340506149729	7.78484234146341	16.2272846182385	9.74471301969636e-41	2.96512279432006e-39
SLC7A13	-0.988634	7.07178368292683	-16.2172	1.05488619320238e-40	3.20669000227119e-39
CCDC112	0.457700693983949	7.48865203658537	16.2140188117242	1.08158239310284e-40	3.28465021905405e-39
RUNX3	0.682266666711233	7.50629435772358	16.2097691991789	1.11832610067641e-40	3.39294281563125e-39
MELK	0.723709757085564	7.19472351219512	16.2042642950967	1.16778612269818e-40	3.53956879050379e-39
NCAPG	0.770065798529409	7.12612733333333	16.1932141546442	1.27377140045867e-40	3.85707351465122e-39
COL8A1	1.37420792005347	8.24935312195122	16.185393396277	1.35454773105072e-40	4.09770338754995e-39
GRHPR	-1.0347	9.43982358943089	-16.1852	1.35636158770949e-40	4.09922613174423e-39
ARPC5	0.831916688368986	10.7970971666667	16.1843145621836	1.36608547087626e-40	4.12462871901635e-39
PPP1CC	0.51145595347594	11.0017584186992	16.1802334886994	1.41062745537086e-40	4.25500740636455e-39
ITGA1	0.911610701871655	8.37792103658537	16.176341284168	1.45446088043524e-40	4.38299964740022e-39
LOC440043	0.790661517914442	11.9309954756098	16.1753927375986	1.4653481570694e-40	4.41155826305397e-39
CDH5	1.31908663502673	9.43272205691057	16.1697849399273	1.5313998270596e-40	4.6059794798485e-39
PTPRO	-1.04237	7.91582801626016	-16.1637	1.60703339528788e-40	4.82881888612919e-39
CHSY1	0.920066878342249	9.97672249593496	16.1598057289059	1.65639208674864e-40	4.97235551569073e-39
PAX8	-0.764689	8.26334800813008	-16.1587	1.67144236114545e-40	5.01272455001245e-39
COX8A	-0.787716	12.5597209715447	-16.1527	1.75179441784392e-40	5.24867139752469e-39
RP2	0.571981538368981	7.65289808130081	16.1479700949595	1.8179318263728e-40	5.44161794535322e-39
C9orf21	0.501932667647056	7.87258743089431	16.142972951717	1.89078164704564e-40	5.6542686347598e-39
SLFN12	0.383769774866308	7.26228315853659	16.1425650687501	1.89685523750168e-40	5.66701354623232e-39
LOC91561	0.606372528877003	10.9730019593496	16.1360343440851	1.99680208440258e-40	5.95992072520159e-39
ETFB	-0.672345	9.33355600406504	-16.1272	2.14079487927084e-40	6.38360951607169e-39
ACSM3	-1.04007	8.28091644715447	-16.1208	2.25096969331222e-40	6.70574590541013e-39
LOC642489	0.776736335026744	10.8785319186992	16.1067108423946	2.51461588173155e-40	7.48403280500122e-39
IL1RL1	-0.601297	7.13486092276423	-16.104	2.56848582760548e-40	7.63709474215775e-39
HCP5	1.2481014736631	10.0689327642276	16.1031112678614	2.58680839050536e-40	7.6842703186142e-39
OGFRL1	0.509915006818183	7.3230783495935	16.1005697303052	2.63902625642703e-40	7.83194889004152e-39
C3orf58	0.628778775668446	7.93810936178862	16.0985409384767	2.68146509773257e-40	7.95035338929618e-39
APBB1IP	1.30813782847593	8.73614993089431	16.0908229208121	2.84924557457247e-40	8.43981075498359e-39
ESRRAP2	-0.788817	9.08386471138211	-16.0882	2.90893701754522e-40	8.60393527197323e-39
PSCD4	1.23641613729947	8.11423741463415	16.088133073249	2.91015457728506e-40	8.60393527197323e-39
ADRBK1	0.351896485160427	8.14681255284553	16.0802799657064	3.09553504463845e-40	9.14337452278478e-39
ALDH1A2	-1.21422	7.9793686504065	-16.0788	3.13194093144308e-40	9.24218040901318e-39
EMR2	1.02919269104278	7.73605123170732	16.0731377879588	3.27437055586674e-40	9.65337521088705e-39
TREM2	0.656262546791445	7.26845172357724	16.0623249950574	3.56497555401006e-40	1.05002293153893e-38
SDHB	-0.716289	11.4360615284553	-16.0586	3.67072177699251e-40	1.07947084647869e-38
HIGD1A	-1.02805	10.0583932804878	-16.0586	3.67185735502981e-40	1.07947084647869e-38
PEA15	0.811558081283421	10.9079137926829	16.0552525172306	3.76887288501644e-40	1.10695158538323e-38
DHDH	-2.12382	8.87532549186992	-16.0536	3.8183838841794e-40	1.11944145703603e-38
KLRAQ1	-0.760507	9.49788243495935	-16.0536	3.81855509800971e-40	1.11944145703603e-38
TUFM	-0.611572	10.0723272845528	-16.0526	3.8476070980335e-40	1.12690215380607e-38
PAQR4	0.825322814171125	7.82119634552846	16.0482341414496	3.98274021859741e-40	1.16538928005357e-38
GLIPR1	1.30831487687166	8.14011986585366	16.0449832531248	4.08587562018419e-40	1.19445036821833e-38
SLC29A4	0.929128700267375	7.88436863821138	16.038707955782	4.29257745765131e-40	1.25370516223467e-38
APLN	1.16959388997326	7.88122694308943	16.0377206000404	4.32603903206609e-40	1.26229944890884e-38
FEM1C	0.767666606016052	9.10458199593496	16.0339147597657	4.45747854264796e-40	1.2994401567011e-38
GINS3	0.515292079278074	7.39325127642276	16.0320534748128	4.52320742913297e-40	1.31737363485362e-38
DHX30	-0.297302	7.77646170731707	-16.0303	4.58461657395438e-40	1.33401680403063e-38
CTHRC1	1.60067800294117	8.07818927642276	16.0293943304109	4.61879711371596e-40	1.34271351038137e-38
BLCAP	-0.762841	9.28369463414634	-16.0281	4.66499226821951e-40	1.35488354828139e-38
PVALB	-2.41684	8.12630412195122	-16.0227	4.8699154264349e-40	1.41308863208612e-38
ADCY7	0.583244346791447	7.42342513821138	16.015970936795	5.13307422792382e-40	1.48806822844724e-38
FER1L4	0.612420144652399	7.1927690203252	16.0126043941189	5.27079850056412e-40	1.52657941757079e-38
ADAMTS15	-0.332655	6.88794391056911	-16.0116	5.31396786676302e-40	1.53765878697823e-38
SLC29A2	-0.939038	7.47045493902439	-16.0107	5.3495447282643e-40	1.54652272735774e-38
TMEM173	1.02941860628342	9.2389086097561	16.0096922117482	5.3929129749646e-40	1.55762066349855e-38
ATP12A	-0.708318	7.07631093902439	-16.0043	5.62448348922095e-40	1.62300593674199e-38
PDIA5	1.19676490013369	9.15634656910569	16.0028914766925	5.68921769250377e-40	1.64017262139648e-38
EEF2K	0.597421389171123	8.66331486178862	16.0013306879306	5.75948627671396e-40	1.65890175631319e-38
RPS19	0.492664272860956	13.6971778130081	15.9988934804633	5.87095243601848e-40	1.68945163016245e-38
LCN12	-0.355435	7.07387391463415	-15.9965	5.98218902223725e-40	1.71987934389321e-38
RLF	0.400612845187165	7.77057648373984	15.993684382236	6.11647906451751e-40	1.75687295810935e-38
TMEM177	-0.6616	8.31304792682927	-15.993	6.15070985866551e-40	1.76508444384456e-38
N4BP2L1	0.403773626203215	7.46871055284553	15.9853201385247	6.53238725424387e-40	1.87289709727542e-38
MNDA	0.912724704679144	7.65297616260163	15.9780521630821	6.91668617474302e-40	1.98126321928536e-38
GNB5	-0.360872	7.45492832926829	-15.9769	6.98050287433037e-40	1.99771390584679e-38
ENOX1	-0.297602	6.8429262601626	-15.9732	7.18465224565351e-40	2.05425888705705e-38
TAF6L	-0.505528	8.56039443902439	-15.9543	8.33957376834811e-40	2.38230015957926e-38
FRMD8	0.658480057486633	9.11662580081301	15.9473093991829	8.80873089254459e-40	2.51402465619338e-38
DTX2	0.283069968716581	7.3786681300813	15.9439617712778	9.04375800248137e-40	2.57874886342404e-38
LOC644039	0.822961234358296	13.1212720203252	15.9370505576329	9.54900276527219e-40	2.72033521400468e-38
CARD16	0.2110266723262	6.89826844308943	15.9357434483523	9.6476869857495e-40	2.74594766982934e-38
FMNL3	0.301306373262032	7.0167073902439	15.9332608912478	9.83793240629314e-40	2.79755023335318e-38
PBX1	-0.475729	7.2656203699187	-15.9316	9.96459303700683e-40	2.83099427972365e-38
LOC648814	1.29356399799465	8.1873508902439	15.9228225939873	1.06797800140409e-39	3.03142939055534e-38
AOAH	0.810305860294122	7.35466447154472	15.9213	1.08047308535349e-39	3.06411587578034e-38
SERPINB1	0.844403299331546	9.19014156097561	15.9199692855336	1.09221879682582e-39	3.09461992433982e-38
MT1X	-2.66547	11.7658963414634	-15.9192	1.09905855159921e-39	3.11118113068083e-38
TNFRSF10B	0.415974350401068	7.75795499593496	15.9175936004479	1.11282117805147e-39	3.14729172237343e-38
OAS3	0.440020225267379	7.25486180487805	15.9159809874846	1.12702708289122e-39	3.18458962536922e-38
LCP1	1.84390139639037	9.95688941463415	15.9152369446487	1.13364255011786e-39	3.20039160358182e-38
C3	1.28694579665775	7.69128529268293	15.9145751259135	1.13955957360463e-39	3.21184347888599e-38
RNASE6	1.18081214558823	8.15166941463415	15.9145535892654	1.13975264116479e-39	3.21184347888599e-38
OR51E1	0.602453941711233	7.0978968495935	15.9134313469296	1.14985850154776e-39	3.23740539409665e-38
CAPN3	-0.717851	7.53339357317073	-15.9125	1.15824216891312e-39	3.25807689241029e-38
GCDH	-0.615339	7.81973483739837	-15.9092	1.18868955252854e-39	3.34071960494994e-38
GNA13	0.541113231818183	8.60882154878049	15.9015649906067	1.26235791130023e-39	3.5445740992344e-38
L1CAM	-0.312332	6.94595764227642	-15.9011	1.26649851235034e-39	3.55301107321243e-38
LOC653609	-0.445057	6.91202095528455	-15.8991	1.28712840701235e-39	3.60765023040739e-38
SLC16A2	-0.609521	7.79601245934959	-15.8968	1.31090935485642e-39	3.67101563293724e-38
LOC283887	-0.533791	7.00974416260163	-15.8907	1.37463597033345e-39	3.84602979892938e-38
HECW2	0.924652769117642	7.89673904878049	15.8897107244787	1.38573433766418e-39	3.873616629324e-38
SEL1L3	1.26660920735295	9.89779053658537	15.8829795356494	1.46108634814901e-39	4.08060544375903e-38
CACNA2D2	-0.156268	6.80871491056911	-15.8771	1.53058788090276e-39	4.27089999238523e-38
TMBIM6	-0.763504	13.4582642073171	-15.8769	1.53212508698139e-39	4.27137903037235e-38
CBL	0.434176330882347	7.89455794308943	15.8722800241676	1.58938559502136e-39	4.42706869209869e-38
CRYL1	-1.46799	10.4470225365854	-15.8701	1.61729508780251e-39	4.50079985288811e-38
EZH2	0.366829211898396	6.99891893495935	15.8670186015741	1.6565493351544e-39	4.60594339587818e-38
WAS	1.43945990721924	9.11789322764228	15.8666848985091	1.66090365306723e-39	4.61394904688658e-38
C1orf172	-0.414544	7.09658855284553	-15.8657	1.67396942948817e-39	4.64611923286514e-38
TCTA	-0.676708	8.78249031300813	-15.8575	1.78498267816998e-39	4.94984558272668e-38
IDO1	1.68048095280749	7.95705743495935	15.8540339344952	1.83470245965142e-39	5.08321460920251e-38
LOC340274	-1.18385	8.06878829674797	-15.8514	1.87269917522587e-39	5.18389647797038e-38
PCDP1	-0.564533	7.42911033333333	-15.8474	1.9331575629377e-39	5.34652241986659e-38
HLA-A	0.85889059973262	12.7938250365854	15.8403322345903	2.04351281036361e-39	5.64673857846057e-38
CRLF3	0.593397564572188	7.66747254471545	15.8399014885992	2.05044920993492e-39	5.66090479141786e-38
ADPGK	0.47425042540107	8.72566346341463	15.8373436746772	2.09212606280243e-39	5.77087330198059e-38
EVI2B	0.719308893048131	7.56197584146341	15.8372022914486	2.09445430508428e-39	5.77220534476091e-38
ILDR1	-1.15965	8.47597072357724	-15.8364	2.1083874789979e-39	5.80548946681817e-38
CTSS	0.872045318716576	7.42578241869919	15.8348421626007	2.13370488511417e-39	5.87003419581102e-38
PDZD3	-1.60768	8.6404346300813	-15.8345	2.13961289302564e-39	5.88111522792987e-38
C10orf67	-0.676412	7.28747424796748	-15.831	2.19832056837463e-39	6.03717887434228e-38
STK10	0.437288466176467	7.38158157317073	15.8217398456731	2.36537095366213e-39	6.49024591496066e-38
MTP18	0.657779781818175	8.13198482926829	15.8211225842456	2.37688510313956e-39	6.51612322753772e-38
PLEK	1.57872563663101	8.65497096341463	15.821002102627	2.37913904943632e-39	6.51659102157338e-38
CHN2	-0.524497	7.49192493089431	-15.8197	2.40444303558506e-39	6.58013807113743e-38
HLA-E	1.06052847219251	12.0614270691057	15.8154110863119	2.48612008968518e-39	6.79771297249583e-38
HEY1	0.866994822593581	7.84713079268293	15.808245901687	2.63028527197978e-39	7.18561775611593e-38
BSND	-0.606286	7.03550917479675	-15.8068	2.65977333174732e-39	7.25983506257035e-38
TLR3	0.800711723796783	7.52410868699187	15.8010211218613	2.78411648478669e-39	7.59260363069988e-38
RHCG	-1.61313	7.59649604878049	-15.797	2.87299081344051e-39	7.82814918505393e-38
ZNF252	-0.59707	9.14700857317073	-15.7967	2.88139693265787e-39	7.8442207183236e-38
EPHA1	-0.494306	7.35324829268293	-15.7918	2.99250051248385e-39	8.13960139395606e-38
DAGLB	0.524821692914442	8.56499031707317	15.7914163119207	3.00264479459138e-39	8.16009810380699e-38
LOC148430	0.931880840641711	11.6438023739837	15.7873288622444	3.1007700343278e-39	8.41945196820952e-38
PLIN2	1.99658809037433	11.6027143252033	15.7772875158221	3.35566099850665e-39	9.10364926567979e-38
HES4	1.28841451136364	9.99309356504065	15.7760344312878	3.38890619950287e-39	9.18587399657276e-38
DDC	-2.74269	10.2174301747967	-15.7759	3.39331866895407e-39	9.18987081947041e-38
RAB38	0.662901741310161	8.08303630894309	15.7684176892792	3.59819009308922e-39	9.73627907541789e-38
ANXA1	1.33669429398396	10.6364271178862	15.7674143248371	3.62670615135049e-39	9.8049583763391e-38
ARHGAP30	0.813219859893043	7.53339592682927	15.7646567425374	3.70624742238046e-39	1.00113488231486e-37
CCDC51	-0.477856	7.85635143495935	-15.764	3.7254168956435e-39	1.00544469797868e-37
TTC18	-0.545941	7.36591058536585	-15.758	3.90562324715263e-39	1.05317151009426e-37
MT1E	-1.56229	9.38892575203252	-15.7575	3.9222722903247e-39	1.0567500193054e-37
INSIG2	0.854911100935825	9.42229659756098	15.7558087378277	3.97343584499693e-39	1.06961336688041e-37
PYCARD	0.937332605213895	8.02067901219512	15.7531674698891	4.05686833963232e-39	1.09113363425364e-37
SMARCC1	-0.526716	9.58033324390244	-15.7467	4.26970931593285e-39	1.14739267527817e-37
HTATIP2	0.961924329545454	9.1568586097561	15.740860499647	4.46932292169267e-39	1.20000361365276e-37
HLA-DQA1	2.05728459812834	10.6520781544715	15.7326505594223	4.7675353995214e-39	1.27897519122667e-37
ANXA4	1.15257393248663	8.3983398902439	15.7260921672054	5.01999330112409e-39	1.34554747608536e-37
SULT1C2	-1.25971	8.41103084552845	-15.725	5.06396049831109e-39	1.35617024304085e-37
VKORC1	0.773276692513376	10.1153050162602	15.7246653646279	5.07666327832055e-39	1.35731014561698e-37
EBI3	0.925801599866309	7.52581182926829	15.7246595540841	5.07689536563895e-39	1.35731014561698e-37
ALDH1L1	-2.32715	9.91344182520325	-15.7143	5.50735433715382e-39	1.47113615427986e-37
HCK	0.903295495053476	7.84571359349594	15.7136473669697	5.53637831953301e-39	1.47762725115181e-37
GLYAT	-2.00428	9.18334504065041	-15.7122	5.59759199342176e-39	1.4926911982458e-37
ATP5H	-0.535987	12.3338750243902	-15.7054	5.90675158229008e-39	1.5737920740548e-37
ARL4D	-0.371309	7.07432008130081	-15.6844	6.97143053721022e-39	1.85588380599094e-37
LOC390345	0.807680504010687	11.4548759186992	15.6828068465209	7.05677315775245e-39	1.877005649443e-37
LRRC8C	0.523244308288769	7.16447739430894	15.6775113594795	7.35699973013776e-39	1.95519924858716e-37
CSDC2	-1.32631	7.87765765853659	-15.6715	7.71194930037981e-39	2.04779095174771e-37
LOC731486	0.760256394652401	7.3990701300813	15.6707100799784	7.76141064271391e-39	2.05917663192613e-37
FRMD7	-0.362355	6.84577616260163	-15.6699	7.81090948682786e-39	2.07055295549132e-37
PRMT6	-0.540235	8.54233120325203	-15.6685	7.89460798005196e-39	2.09096814238802e-37
SOD3	-0.908425	8.02247691463415	-15.6637	8.20007344558864e-39	2.17003635683598e-37
ISG20L1	0.697975959893048	8.24399375203252	15.6627534891943	8.26282153638803e-39	2.18479338679812e-37
PNMA2	1.69156034652406	8.65898899186992	15.6618576636377	8.32126628093342e-39	2.19838859178714e-37
C4orf18	0.770280152005348	7.9783382195122	15.6610473912679	8.37448543082873e-39	2.21058147068627e-37
ATL3	0.728632238101605	8.52050632926829	15.6548263130538	8.79459154000857e-39	2.31951790363801e-37
CD33	0.783060621925135	7.41633211788618	15.654028774686	8.84995131618799e-39	2.33215229292637e-37
HLA-DRA	1.35569162473262	12.9957093617886	15.6494738655365	9.1728677977738e-39	2.41521300264616e-37
IGSF6	0.914329169919784	7.36331586585366	15.6487919947014	9.22221215259029e-39	2.42616312979835e-37
ACADM	-1.3302	10.8097502804878	-15.6466	9.37934339847381e-39	2.46542740759883e-37
RBM22	0.413500318983953	10.6935200569106	15.6402615156801	9.86243333965529e-39	2.59023438173314e-37
POLR3B	-0.518922	8.06412162601626	-15.6394	9.9312912832322e-39	2.60613079982805e-37
UNC5B	0.525570600000003	7.29722525609756	15.6387457858789	9.98075505399633e-39	2.6169154911065e-37
C14orf167	-0.836476	8.72709860569106	-15.6357	1.02214230446879e-38	2.67777313934538e-37
GIT2	0.652110339973256	7.47798727642276	15.6355621354452	1.02339215292063e-38	2.67880389484161e-37
CD300LF	0.659084886497321	7.12291984146341	15.6335600403704	1.03964086816346e-38	2.71906073211983e-37
CD84	0.533555343449191	7.18316215853659	15.6311883802336	1.05922307348979e-38	2.76796138168427e-37
LOC100134134	1.60152379852941	10.6306051707317	15.6295778812007	1.07273042305474e-38	2.80091883415295e-37
MSRA	-1.78491	10.2102156829268	-15.6203	1.15438848352784e-38	3.01161566011265e-37
PSMB10	1.05321008676471	11.1183751869919	15.6153162807425	1.20011648922059e-38	3.12830364856835e-37
C6orf155	-0.529832	7.18118252845528	-15.6136	1.2159643661259e-38	3.16697463550526e-37
MSR1	0.571302713502678	7.20050284146341	15.6132720857745	1.21957514543998e-38	3.17373631858257e-37
SPNS2	-0.947144	8.66417997154472	-15.6101	1.25019837204242e-38	3.25072361408869e-37
STK4	0.735865090106952	10.1673245609756	15.609045494927	1.26081435177621e-38	3.27560406341859e-37
GPT2	-1.53418	9.09777669918699	-15.6077	1.2746395925211e-38	3.30877397959005e-37
TMEM140	1.03814442673796	9.90092769512195	15.6070741079417	1.28052342202468e-38	3.32129126375888e-37
LEPRE1	0.599329784090908	7.99293638211382	15.6027610060744	1.32472503099004e-38	3.4330902211573e-37
LOC100129165	-0.354753	6.86744282113821	-15.6017	1.3353907391287e-38	3.45786608608823e-37
CEACAM1	-1.02331	8.53918115447154	-15.6013	1.340319000599e-38	3.4677566864133e-37
TRAPPC6A	-0.778085	8.93976152845528	-15.5973	1.38319044437345e-38	3.57571876859516e-37
IVD	-0.912342	8.53368521138211	-15.5959	1.39838558510486e-38	3.61201495475476e-37
NDUFA4	-0.861654	12.1525911910569	-15.5926	1.43462112539228e-38	3.70255353154047e-37
ENAM	-0.595323	7.34036706504065	-15.5911	1.45238899229759e-38	3.74531967675751e-37
LST1	0.616812634224599	7.31620394308943	15.5892992166836	1.47273919779967e-38	3.79466903683472e-37
ACAD10	-0.785272	8.51792093089431	-15.5886	1.48041738053791e-38	3.81131322331076e-37
CD99	1.04540163275401	9.47411765447155	15.5852946748193	1.51988152207321e-38	3.90969523112254e-37
SCAMP5	-0.762594	7.8235600203252	-15.5799	1.58638323827488e-38	4.07740901341317e-37
CBFB	0.335108598262035	7.66525619918699	15.5788422202038	1.59903653010359e-38	4.10655686877178e-37
AAGAB	-0.625876	8.28030116260163	-15.5787	1.60130101276407e-38	4.10899882520592e-37
CSNK1E	0.489932339304806	8.49909216666667	15.5765321847314	1.62836590529918e-38	4.17502340309495e-37
TPRG1L	-0.82151	10.740748199187	-15.5757	1.63891704457629e-38	4.1986343287753e-37
CYCS	-0.714481	8.03501534146342	-15.5754	1.64341862473864e-38	4.20672132420825e-37
C4orf47	0.775393251203217	7.45080580081301	15.5735950132344	1.6664358631963e-38	4.26215157815046e-37
GP2	-1.32073	7.37068086585366	-15.567	1.7558461985904e-38	4.48716250750881e-37
PDE4A	-0.684844	7.73792147154472	-15.5646	1.78809270992467e-38	4.5658399972607e-37
KDELC1	0.526640260294113	7.43036981300813	15.5621466696183	1.82351249006543e-38	4.65083120198922e-37
C14orf159	-0.68062	9.86945719512195	-15.5621	1.82435098620229e-38	4.65083120198922e-37
BTN3A3	0.856766757352937	8.03112267073171	15.5603352882817	1.84968773620549e-38	4.71158244206088e-37
C12orf34	-0.479185	7.10046240243902	-15.5599	1.85537400075101e-38	4.72222121590657e-37
SLC7A9	-2.34399	10.1247927357724	-15.5546	1.93548896066642e-38	4.92212151948339e-37
SPINK8	-0.255038	6.76481599593496	-15.5451	2.08535590357262e-38	5.29893847796521e-37
C6orf52	-0.391423	7.03404161382114	-15.5445	2.09473586573846e-38	5.31845275002428e-37
ISG15	1.18244541283422	9.36946292276423	15.5435420921392	2.11097212319005e-38	5.35532911706283e-37
PXDN	1.33022880053477	8.95923762601626	15.541853184069	2.13921123734314e-38	5.42257111054242e-37
FAS	0.414946638903738	7.18125682113821	15.5392137684959	2.18410154511841e-38	5.53187824544971e-37
ALOX5	0.613787667379679	7.60604127642276	15.5347340794308	2.26245725605897e-38	5.725700887502e-37
ECSCR	1.06893093489304	8.82142095121951	15.5282584528649	2.38071964865027e-38	6.02012211881815e-37
CD163	1.64092373409091	8.7427942398374	15.5249297629729	2.4438960161968e-38	6.17488428001905e-37
IL18BP	0.275795783021392	7.23283629268293	15.5160743267108	2.6202493310446e-38	6.61512502623689e-37
HLA-DMA	1.24636448328877	11.1868158495935	15.5153892981342	2.63441037086408e-38	6.64551261295391e-37
C17orf78	-0.370663	6.99835306504065	-15.5145	2.65298259746999e-38	6.68696983471887e-37
B2M	0.729363140775396	13.5117554146341	15.5132301779811	2.67954680491433e-38	6.74848824941388e-37
HLA-DMB	1.42980598435828	11.0597064268293	15.5080015507123	2.79208128401449e-38	7.02625121190452e-37
BMP1	0.189148196122991	7.01790451626016	15.5070304291362	2.8134970842507e-38	7.07290585529149e-37
EPHX2	-1.76382	10.1318099349593	-15.507	2.81514315531902e-38	7.07290585529149e-37
ATP6V1E1	-0.491364	11.6022008617886	-15.5064	2.82825223674339e-38	7.10013884151953e-37
RAB7L1	-1.11763	9.09294041056911	-15.4946	3.10362095938949e-38	7.78518553405801e-37
RENBP	-1.46355	9.82707585772358	-15.4923	3.15836341858134e-38	7.91615446580323e-37
ADA	1.15470859585561	7.90709467479675	15.4910658932216	3.19005869981735e-38	7.98919424581959e-37
IPO11	0.543130458021386	9.36012427235772	15.4845530042689	3.35779151216607e-38	8.40253748004438e-37
GRAMD1C	-0.631885	7.40620820325203	-15.4814	3.44216390657794e-38	8.60678553139553e-37
NUP85	0.493502509491977	8.97565968292683	15.4786487542943	3.51745848299601e-38	8.78802726422645e-37
KIAA1862	0.742860289973261	7.4577857804878	15.4742946566238	3.64004898684859e-38	9.08704966549273e-37
LRRN2	-0.530426	7.19101857723577	-15.4694	3.78444664359725e-38	9.43999130874975e-37
APOM	-2.37509	9.79012198780488	-15.4684	3.81170311732723e-38	9.50040426374469e-37
ALDOA	0.552226124197864	9.38395867073171	15.4656008562107	3.89775445847002e-38	9.70714645389666e-37
PRIC285	0.766417571524059	8.67705734552846	15.4653156600648	3.90651061079983e-38	9.72121335766259e-37
GLYATL1	-1.38354	8.12532047154471	-15.4644	3.93600245810699e-38	9.78681692286063e-37
BTN2A1	0.346175793181806	7.95367232113821	15.4609782571516	4.04212878627464e-38	1.0042715523008e-36
C2orf64	-0.494927	9.53509727235772	-15.457	4.17035235947187e-38	1.03514413669917e-36
LOC389671	-0.534203	6.92789248780488	-15.4569	4.17300753317663e-38	1.03514413669917e-36
KLF15	-1.0288	7.86613695934959	-15.4531	4.30138096188235e-38	1.06614260291347e-36
GABRD	0.47054490909091	6.8372152398374	15.4452812656214	4.57348657410918e-38	1.13268931146584e-36
PARP14	0.775714258288771	8.92481557723577	15.4378821083945	4.84764169334661e-38	1.19963791272059e-36
SUSD4	-0.280096	6.78747129674797	-15.434	4.99826053420583e-38	1.23593351391271e-36
HDHD2	-0.5742	9.61751981707317	-15.4327	5.05008489084734e-38	1.24776189088234e-36
RFC4	0.583510916176469	8.23205030081301	15.4324361364195	5.05987140685592e-38	1.2491931934211e-36
DDX39	0.345710316042775	8.40896805691057	15.4262682282672	5.31147639724596e-38	1.31027588096099e-36
AFMID	-0.642597	7.70989	-15.4231	5.44607491191388e-38	1.3424209869556e-36
GNAI2	0.780302225133683	10.3728548414634	15.4195809279423	5.59842319762778e-38	1.37888722536848e-36
PVT1	0.27013130935829	6.85394526829268	15.4090579308211	6.08166625748242e-38	1.49673108209323e-36
COL4A2	1.32372192393048	9.24827468292683	15.4064830741016	6.20612877169146e-38	1.52616122624614e-36
RUNX1	0.402640878208557	7.04907	15.4046854245236	6.29452964005509e-38	1.54668410951236e-36
EIF4A1	0.583353361229944	11.3536842154472	15.3984291243463	6.61212068571653e-38	1.62344689991533e-36
SORT1	-0.892652	9.43872833739837	-15.3978	6.64328978500405e-38	1.62863883721857e-36
ESPN	-1.19558	7.93821708536585	-15.3978	6.64368016717037e-38	1.62863883721857e-36
MYO9B	0.678526534358283	8.18452914227642	15.3956665761546	6.75740961538984e-38	1.65522139991695e-36
OSMR	1.01682799184491	7.87036373577236	15.3941893887215	6.83640378769879e-38	1.67326064537729e-36
HDAC6	-0.919389	9.02461765853658	-15.3923	6.93715400564968e-38	1.69659247300017e-36
DGKD	0.250790687032086	6.98850280081301	15.3918265835184	6.96468148479958e-38	1.7019940378479e-36
KL	-2.12339	10.2922902845528	-15.3914	6.99082321479261e-38	1.70704879124678e-36
ZMYND15	0.698027162834221	7.70497295934959	15.3909951749638	7.0103891472056e-38	1.71049120534002e-36
KIAA0922	0.521769976336897	7.89477905284553	15.3898389330277	7.07445395321523e-38	1.72477723816502e-36
PKHD1	-0.303429	6.96317865447154	-15.3896	7.0888335702498e-38	1.72693702552503e-36
MYOM2	-1.07937	8.4992139796748	-15.3843	7.39176903475487e-38	1.79933490589208e-36
CDH3	-0.746274	7.20214225203252	-15.3803	7.62476559939854e-38	1.85460861546801e-36
WNK1	-0.651336	8.86477205691057	-15.3779	7.77147617795758e-38	1.88882497938239e-36
LOC100130178	-0.336693	8.22265017886179	-15.375	7.9512892739795e-38	1.93102739510931e-36
EPM2AIP1	-0.509416	8.85496491056911	-15.3748	7.96068699551308e-38	1.93180984654499e-36
ATP2B4	0.576684606149731	8.45141829674797	15.3742137528336	7.99986707497737e-38	1.93981272949839e-36
COX4I2	1.03356	7.5968622601626	15.3703634734101	8.2459128860513e-38	1.99792529105875e-36
PGPEP1	-0.464246	7.24507829268293	-15.369	8.33228003433631e-38	2.01728885041826e-36
TRIM21	0.514404266577546	7.99942393495935	15.3665828010888	8.49487197648567e-38	2.05506260962468e-36
AVP	-0.440341	7.20267791869919	-15.356	9.22952485898806e-38	2.23106288708768e-36
TMPRSS4	-0.225685	6.7814632398374	-15.3531	9.44283242526228e-38	2.28086330704405e-36
FAM129A	1.16592538516043	8.2900328902439	15.3432171630391	1.02092427182282e-37	2.46408265606618e-36
TNFSF13B	1.33721612259358	8.36372173577236	15.3427906198924	1.0243560702226e-37	2.47045935825467e-36
DACT2	-0.772465	7.26718132520325	-15.342	1.03064330951831e-37	2.48370745159728e-36
GYLTL1B	-0.318232	7.01075067073171	-15.3407	1.04123624135758e-37	2.50730328172942e-36
TMEM16A	0.979597111898394	7.97906952845528	15.3352908413534	1.08661617852054e-37	2.61456569724018e-36
SHMT1	-1.15073	9.22505443902439	-15.3332	1.10441356043824e-37	2.65534636206825e-36
ICMT	-0.29373	7.88609981300813	-15.3311	1.12341352923728e-37	2.69895354796791e-36
GMPR	-0.73598	7.48501443089431	-15.3295	1.13747840908176e-37	2.7306465568747e-36
MICB	0.596071781149735	7.2846941097561	15.3277845862934	1.15271872449739e-37	2.76511055999068e-36
SPCS1	-0.614226	11.245062995935	-15.3214	1.2121825554748e-37	2.90552263105378e-36
C1orf168	-0.746609	7.20451648373984	-15.3169	1.25603614056636e-37	3.00833158322479e-36
DIRAS2	0.879225037032085	7.35155182113821	15.3148959546568	1.27573503385967e-37	3.05317458753868e-36
ZHX3	-0.85117	8.70399664634146	-15.3052	1.37732952052045e-37	3.29379720197857e-36
MAL2	-1.70507	8.98657787398374	-15.304	1.38997316628122e-37	3.32149431942524e-36
C1orf216	0.356188991978606	7.45507426422764	15.3035158695838	1.39522049038827e-37	3.33148831598055e-36
ADCY3	1.06879	9.61810154878049	15.295117258145	1.49052105088402e-37	3.55633092842504e-36
HIBADH	-0.928244	11.2502860162602	-15.2935	1.50947630307137e-37	3.59881240549333e-36
HDAC11	-0.508078	7.51171041056911	-15.2889	1.56583577650683e-37	3.73033839216555e-36
BTG1	0.80753578756684	12.3004601219512	15.2850542948369	1.61331653742173e-37	3.8405282565108e-36
CARKD	-0.536564	9.16486561788618	-15.2771	1.71800822176343e-37	4.0866385685749e-36
AASS	-0.43624	7.29561867886179	-15.2758	1.73470680896051e-37	4.12322408695173e-36
CYP4A11	-3.64952	11.2163391626016	-15.2695	1.82378961254437e-37	4.33167343055337e-36
LOC286444	1.15856082139037	11.4674191422764	15.2689124676467	1.83176399277848e-37	4.34731241988701e-36
SLC27A5	-0.416203	7.25951824796748	-15.2674	1.85426142858879e-37	4.39736902852596e-36
HEYL	1.39694930280749	9.3081211300813	15.2667908751129	1.86259333360063e-37	4.4137817784112e-36
PWP1	0.390963026069517	9.65312402439024	15.2616337406482	1.93971344102577e-37	4.59305347731159e-36
ANGPTL3	-1.15829	7.75200139430894	-15.2615	1.94133265603408e-37	4.59341039945129e-36
HSF4	1.03475279973263	7.64893196747968	15.2596536275955	1.97016532956707e-37	4.65810820172773e-36
SSU72	-0.491925	10.7837079634146	-15.2592	1.97674567953152e-37	4.67013631840982e-36
TGM2	0.831610524465236	8.17502287804878	15.2582896813785	1.99141884761136e-37	4.70125143798364e-36
APOBEC3G	1.15013152673796	7.89591416260163	15.2579424555276	1.99686596025799e-37	4.71055559855732e-36
POP5	-0.411623	7.74903934146341	-15.2493	2.13790441824581e-37	5.03946120593286e-36
PUS7	0.597599511631015	8.27239727235772	15.2462048849482	2.19003041104717e-37	5.15844512481592e-36
CENPL	0.319296413770052	7.15379327642276	15.2448874718986	2.21284518347803e-37	5.20826165080457e-36
CARD9	0.829931741844919	7.5582299796748	15.2442744751937	2.22354183496362e-37	5.22950290207984e-36
ARNT2	-0.915688	8.13092325203252	-15.2432	2.24163934804724e-37	5.26763966047091e-36
CDCA5	0.817368767780745	7.45304011382114	15.2431597990243	2.2431253285637e-37	5.26763966047091e-36
TMEM139	-1.07776	8.19980989837398	-15.2381	2.33385552280471e-37	5.47659420505112e-36
PLCD4	-0.597269	7.18401508943089	-15.238	2.33561252392677e-37	5.47660867679381e-36
LOC648576	-0.243146	6.77742731707317	-15.2292	2.50351858712764e-37	5.86592220264813e-36
CLSTN2	-0.424479	6.99782497560976	-15.22	2.69200339939328e-37	6.3028343063639e-36
C9orf123	-0.671682	8.22128121951219	-15.2099	2.91375742681272e-37	6.81692837028435e-36
FCGR1A	1.18695889705881	7.53408791869919	15.2095579411497	2.92179634076373e-37	6.8306270208587e-36
RPUSD3	-0.408456	8.28538959349594	-15.2093	2.92884400346771e-37	6.8419895764354e-36
SQRDL	0.579020385962567	7.97883165853659	15.2083572211152	2.94952408915588e-37	6.88515772453702e-36
NFE2L3	0.519803489839576	7.39201628048781	15.2077246018576	2.96423857626835e-37	6.91434620922253e-36
PRKCH	1.00581662259357	9.31073500406504	15.2035942792978	3.06212886714807e-37	7.13736147275645e-36
ESRRB	-0.732087	7.02864203252033	-15.2002	3.14496615497056e-37	7.3249844622099e-36
PLEKHB1	-0.781178	7.41705235365854	-15.1971	3.22172054574064e-37	7.49817103205113e-36
ITGAX	0.413398751336896	6.99863410569106	15.1911088193843	3.37813253597278e-37	7.85635581600213e-36
NQO2	-1.38424	9.75617071544715	-15.1832	3.59427912044527e-37	8.35282696044041e-36
CYB5D2	-0.653096	8.92750351626016	-15.1823	3.62060619714095e-37	8.40776257212835e-36
TUBA1C	0.815789529144388	11.895152902439	15.1805204135357	3.67154203057474e-37	8.51972067628916e-36
LOC100133047	-0.529829	6.95794185772358	-15.1789	3.71977765701782e-37	8.62525167616882e-36
LOC728014	-0.717006	9.28581067479675	-15.1783	3.735725644779e-37	8.655814679162e-36
IFT57	-0.520025	7.96147247154472	-15.1764	3.79392524820554e-37	8.78415853174458e-36
GAS2L3	0.846151996122985	7.46856532926829	15.1738017415638	3.87079650065541e-37	8.95551143051045e-36
SLC6A3	2.33796369625669	7.99002340243902	15.1681435604099	4.04696283188037e-37	9.35617127725187e-36
KSR1	1.10319734184491	7.39806354471545	15.1608800170024	4.28491195172333e-37	9.89896941284386e-36
COASY	-0.453878	9.16378404471545	-15.16	4.31534084754067e-37	9.96190861336325e-36
ALDH2	-1.18502	10.5954620772358	-15.1567	4.4293032481682e-37	1.02174487907597e-35
WDR6	-0.689589	10.4814667073171	-15.1542	4.51494074023914e-37	1.04073210283478e-35
ANXA5	0.723710566310148	11.526281495935	15.1527697995167	4.56716317808654e-37	1.05199458181552e-35
MRPL41	-0.871081	9.6967402195122	-15.1517	4.60682512285956e-37	1.06034944696871e-35
FAM100A	-0.645132	8.10754423170732	-15.1515	4.6117551829052e-37	1.0607036920682e-35
RGS18	0.760044122326194	7.48381058536585	15.1496112108652	4.68205180279434e-37	1.07608067884943e-35
KCNJ16	-0.766964	9.14754697154472	-15.1482	4.73407930443007e-37	1.0872393586092e-35
CLEC4A	0.740208857486629	7.53302390243902	15.1456896752465	4.82872012893931e-37	1.10816115651667e-35
CYBB	1.21608404705882	8.14610222764228	15.1439101401303	4.89678268751885e-37	1.1229572028269e-35
SUCNR1	-1.09291	7.95569117479675	-15.1437	4.90597780826958e-37	1.12424165452507e-35
INDO	1.43649678516042	7.63396667886179	15.1364401738042	5.19311132626767e-37	1.18916927002674e-35
FERMT3	0.902263952807487	7.66754414634146	15.1335367608972	5.3130679182309e-37	1.21574809423747e-35
ABHD10	-0.818429	9.05178012601626	-15.1298	5.47192500153038e-37	1.25118285122712e-35
NDUFA3	-0.677914	11.4952022154472	-15.1294	5.490562563886e-37	1.25452737033129e-35
LOC100129195	-0.260903	7.20648954065041	-15.1283	5.53596224601273e-37	1.26397736536699e-35
FGD2	0.603959105614966	7.4623	15.1248903216624	5.68696217577075e-37	1.29682983268e-35
SAE1	0.486922057620314	10.8868385731707	15.1248639679206	5.68814108195961e-37	1.29682983268e-35
BRCC3	-0.41539	7.5233	-15.12	5.90921836019363e-37	1.34604010038039e-35
IL10RA	1.0796009934492	7.90984365447154	15.119943431921	5.91259302404942e-37	1.34604010038039e-35
LOC100133678	2.02650301497326	11.0896753211382	15.1169207639156	6.05484149759782e-37	1.37742139668989e-35
LRRK1	0.255505247860959	6.88622990650406	15.1133650487484	6.22656138231335e-37	1.41545668632821e-35
SERTAD2	0.66618108422459	9.9236283699187	15.1128494758355	6.25186144046779e-37	1.42017593215565e-35
PRSS8	-1.62348	9.34288419105691	-15.1126	6.26575825364055e-37	1.42229984161013e-35
MGC61598	1.23831073114973	8.78726984146341	15.1104030029628	6.37332215857715e-37	1.44566727425883e-35
RAC2	1.71428023703209	9.50303665447155	15.1078271995191	6.50375418749831e-37	1.47418428249962e-35
KIF12	-1.08838	8.61190186178862	-15.1075	6.5200121080912e-37	1.47679926677113e-35
CBARA1	-0.807882	9.13406304065041	-15.106	6.60018471087709e-37	1.49387682891632e-35
GMDS	-0.760437	9.20428894715447	-15.104	6.70449255847811e-37	1.51638848321906e-35
SIM2	-0.448675	7.10579198373984	-15.1034	6.73535043954737e-37	1.52226706466071e-35
NINJ2	0.838093757352941	7.42849388617886	15.1031267474518	6.74869001355747e-37	1.52418067598612e-35
TMCC1	0.333261125935826	6.99158284146341	15.0997254920068	6.9316572446264e-37	1.56437401595897e-35
DUSP26	-0.454382	7.08043963414634	-15.0996	6.93837701147966e-37	1.56476159278359e-35
PPP1R1B	-0.286889	6.88613193089431	-15.0995	6.94380053098798e-37	1.56485648853965e-35
XYLB	-0.774862	7.5509627398374	-15.093	7.30772376341495e-37	1.64568466032843e-35
SUSD3	-0.978953	8.10830618699187	-15.0817	7.98953437236825e-37	1.7979326271056e-35
BARX2	0.771503998128335	7.30201419918699	15.0778142270465	8.23525622661865e-37	1.85189658352718e-35
MTTP	-1.22378	7.43945757723577	-15.0747	8.44181177228107e-37	1.8969818407827e-35
RGS10	0.851973641711227	8.04107	15.0743875929127	8.46020375347748e-37	1.899749988577e-35
MBOAT2	-0.402867	7.3461892398374	-15.0733	8.53412533792886e-37	1.91497446607184e-35
IL4R	0.477895831417115	7.61638845528455	15.0686119891829	8.85334273891554e-37	1.98517964783712e-35
SLC27A3	0.943950521657749	9.37522478861789	15.0653103947771	9.08622946408825e-37	2.03594024095043e-35
CHST15	1.49602808074865	9.7289010894309	15.0635606174664	9.21212754256324e-37	2.06267250917236e-35
PHLDA3	0.846946542647056	7.71057680894309	15.0631320207093	9.24323045415867e-37	2.06815628473593e-35
CCNA2	0.563861413235292	7.33550706097561	15.0618646118914	9.33582086357103e-37	2.08738010444962e-35
C21orf7	1.30688148248663	8.89861582926829	15.0589098048587	9.55530077015109e-37	2.13492720064519e-35
LOC647340	-0.555218	12.177213597561	-15.0463	1.05480480768176e-36	2.35505313235442e-35
NUDT6	-0.436087	7.46279205691057	-15.0432	1.08102781249028e-36	2.41187945611241e-35
KIAA0664	-0.82945	8.63780159756098	-15.0387	1.12021530659133e-36	2.49752920813805e-35
BMP2K	0.353552001069517	7.20938940650406	15.0375735328855	1.13009362538977e-36	2.51775844744958e-35
PKP4	-0.651482	9.00018581707317	-15.0253	1.24495732794395e-36	2.77169147459691e-35
TAGLN2	0.900762138903739	9.74982324796748	15.0227579732437	1.26973246862938e-36	2.82483866420534e-35
CD4	0.822434252673792	7.54867300813008	15.0167090221788	1.33158838835237e-36	2.96034717751686e-35
RNF219	0.377733690641705	8.69047	15.0160940150633	1.33804369052314e-36	2.97258569883265e-35
PLVAP	1.51791064959894	9.45104717886179	15.0138951497706	1.36138060499127e-36	3.02228426714883e-35
RALBP1	-0.518229	8.52630139837398	-15.0115	1.38705362299194e-36	3.07709484589986e-35
ADAP1	-0.418966	7.15102306910569	-15.0092	1.41269971625185e-36	3.13176804566675e-35
MOSC2	-1.42836	9.44968749593496	-14.9986	1.53577926573601e-36	3.40220789180045e-35
NSMAF	0.568924364037429	8.74850246341463	14.9953398691938	1.57523553839208e-36	3.48714562214466e-35
NDC80	0.373930957754006	7.08228939430894	14.9888466822035	1.65774971654214e-36	3.66721436587256e-35
NKG7	1.63849441122995	8.24319192682927	14.9834105512667	1.73014474207913e-36	3.82465918955725e-35
KCTD1	-0.266268	6.98349172764228	-14.9765	1.82618419659619e-36	4.03411311225485e-35
ATP5G1	-0.821937	9.10074949186992	-14.9755	1.84126740512542e-36	4.06456206297271e-35
CASZ1	-0.246241	7.03106569918699	-14.9733	1.87274578990346e-36	4.13113457744572e-35
COX5B	-0.689826	12.5334780691057	-14.9688	1.94041771524161e-36	4.27739719046917e-35
GRTP1	-0.54765	7.44393356097561	-14.9681	1.95080631616867e-36	4.29726912463071e-35
LOC729708	0.83576964585561	9.02967790243902	14.9670075828044	1.96831376372108e-36	4.3327835699645e-35
RALGDS	0.423349038235296	8.51620842276423	14.9647800457746	2.00309070783323e-36	4.40623609993132e-35
ADH1A	-1.83203	8.75052417886179	-14.9645	2.00784921680125e-36	4.41359968387513e-35
MSX1	0.803170484759358	8.22461832926829	14.9638597626006	2.0176371242418e-36	4.43200064931767e-35
C21orf2	-0.622438	8.29259156910569	-14.9626	2.03782137799237e-36	4.47319668095448e-35
FSTL1	1.3579232934492	9.98392359349594	14.9620442665695	2.04664406553542e-36	4.48941278891641e-35
TYRP1	-0.553843	6.86986682520325	-14.9619	2.04962731771951e-36	4.49280606154634e-35
HSPB8	1.33249197459893	9.32082709349593	14.9615261227988	2.05499887431089e-36	4.50142610563337e-35
RHBG	-0.666225	6.97946732926829	-14.9591	2.09500787301327e-36	4.58585348270505e-35
C11orf54	-1.65545	10.555216203252	-14.9589	2.09731411987316e-36	4.58769130556869e-35
TMEM43	0.725255547727265	10.3038581138211	14.9581049193151	2.11102639968514e-36	4.61445882474851e-35
RAPGEF6	0.461843741711228	8.34872582926829	14.9573801968246	2.12308946948683e-36	4.63758649480083e-35
SLC20A2	-0.574731	8.24893029674797	-14.9568	2.13286781615941e-36	4.65569471664105e-35
C1orf41	0.617005072727272	8.65957742276423	14.9524211055157	2.20750374047779e-36	4.81525223166982e-35
TCIRG1	0.372191253342245	7.43062790650407	14.9470742248011	2.30228186072679e-36	5.01849314310341e-35
PRAP1	-1.12414	7.67036163414634	-14.9466	2.31103758134189e-36	5.03407072036032e-35
SDHC	-0.684598	9.41228081707317	-14.943	2.37788285689664e-36	5.17607346998796e-35
ZAK	0.501565615240635	7.82702858943089	14.9284185406447	2.6659791417478e-36	5.79915351556823e-35
LEPROTL1	0.827460173395712	9.99339221138211	14.9250569243252	2.73737544252025e-36	5.9503199334283e-35
HVCN1	0.363143193181815	7.11370977235772	14.9051007877987	3.2023497419889e-36	6.95227930043381e-35
SYNM	0.477122747860962	7.5617816504065	14.9050844771978	3.20276038105023e-36	6.95227930043381e-35
GLTPD2	-0.738917	7.23775426829268	-14.9041	3.22847402931959e-36	7.0032363132536e-35
ZYX	0.867501705481283	9.22196140243902	14.9034218802697	3.24489560733698e-36	7.03398022158703e-35
CCND2	1.19292791122994	9.4144084796748	14.9004696009746	3.32108551755925e-36	7.19415200756603e-35
SPTBN2	-0.52782	7.12080971138211	-14.8977	3.39364939270805e-36	7.34625280303861e-35
LOC728944	-0.387752	7.85407280894309	-14.8941	3.49092208839312e-36	7.55159356327364e-35
LOC402509	0.866641184090899	7.68376589430894	14.892448477527	3.53723916544812e-36	7.64649903906131e-35
C7orf55	-0.741517	9.25041413414634	-14.8921	3.54785172135229e-36	7.66414377374997e-35
HSPA2	-1.52275	8.32692273170732	-14.8913	3.56968971346246e-36	7.70599684176022e-35
HOXD8	-0.715298	7.90276344308943	-14.886	3.72185840520218e-36	8.02894695963615e-35
KIAA1522	-0.602662	8.00487590243903	-14.8853	3.74159885404259e-36	8.0659691353861e-35
C10orf54	0.778263418449193	7.98178672357724	14.8839593969247	3.78134002825586e-36	8.14602727850161e-35
DPEP2	0.545792739839569	7.29626382113821	14.8836122966175	3.7916714680331e-36	8.16266232072095e-35
CSF3R	0.592260366577545	7.35048973170732	14.8785874886246	3.94443496231489e-36	8.48568952002818e-35
PNPLA1	-0.345646	6.85379062601626	-14.877	3.99240572234824e-36	8.58298632268405e-35
BTBD10	0.418681811631016	8.50317712195122	14.8761688079529	4.02014575945424e-36	8.63668676893741e-35
SP110	0.48073211991978	8.10249947560976	14.8738180689366	4.09512159600716e-36	8.79172295971886e-35
CD14	1.43434437794117	10.8007849756098	14.8716923897359	4.16412197542496e-36	8.93372670722173e-35
DLL4	0.516829368850265	7.10692791463415	14.864400457122	4.40977353262087e-36	9.45426429749011e-35
POMT1	-0.274162	7.81272	-14.8619	4.49873083826977e-36	9.63837675486838e-35
CRAT	-0.373831	7.38251098780488	-14.8556	4.72461783201715e-36	1.01154035445241e-34
TUSC4	-0.384329	9.29146899186992	-14.8551	4.74543638240708e-36	1.01530266786384e-34
TFAP2A	-0.434328	7.06496224796748	-14.8529	4.82644733507216e-36	1.03192940971331e-34
RTN4	-0.564846	9.48385305691057	-14.8516	4.87731366070549e-36	1.04209270018352e-34
CORO1C	0.789884309358293	8.8779238902439	14.8478911824698	5.02079908204184e-36	1.07201771526463e-34
LRPPRC	-0.603474	9.15277726422764	-14.8469	5.05824772502939e-36	1.0792768679326e-34
TMEM194A	0.502314567914432	8.05379635365854	14.8455818999099	5.11276291617246e-36	1.09016512622955e-34
VDR	-0.388831	7.08181895121951	-14.8372	5.45909599553644e-36	1.16321881975736e-34
RAB35	0.46052808796791	8.61585770325203	14.8371267197325	5.46408207327639e-36	1.16348868108976e-34
BTN3A2	1.10240278877005	8.36390963414634	14.8323746798918	5.67202138673324e-36	1.20694441480963e-34
WIPF1	0.390416477005346	7.19305158536585	14.830002399829	5.77876890272033e-36	1.22870556448236e-34
LYPLA2	-0.438123	8.05735567479675	-14.8299	5.78214383285818e-36	1.22870556448236e-34
JMJD1A	0.57160869037433	7.99739923577236	14.8296	5.79481523990621e-36	1.23056225868477e-34
SMYD4	0.603567759491972	8.06690476422764	14.8276196348561	5.88800978071934e-36	1.24950438223135e-34
CAMK2G	-0.469669	8.03534208536585	-14.8226	6.12606689721524e-36	1.29914150877893e-34
OMA1	-0.384981	7.81733753252032	-14.8223	6.14022031772139e-36	1.30126078277998e-34
IL17RB	-1.196	8.28222167886179	-14.8072	6.91084654987843e-36	1.46358348057006e-34
CLCN5	-0.659079	7.66328231300813	-14.8055	7.00755025957246e-36	1.48305935128164e-34
BAP1	-0.358911	7.92659621544715	-14.797	7.49132480553304e-36	1.5843721427794e-34
COL1A1	2.34998047941176	9.60643	14.7946314358075	7.63066229780767e-36	1.61275078834746e-34
LOC339352	-0.52928	7.81730066666667	-14.7918	7.79950781211908e-36	1.64732345957519e-34
ADPRH	0.394998140240642	7.44195683739837	14.7868537834455	8.11160465627419e-36	1.71208497738365e-34
PREX1	0.524973990508022	7.37747999593496	14.7863235559743	8.14547429179415e-36	1.71807441569333e-34
KIAA1161	-0.42652	7.10224235365854	-14.7852	8.21808489246737e-36	1.73222166736105e-34
DGCR5	1.58889779505347	8.11393895934959	14.7849164341958	8.23604472365196e-36	1.73465468437451e-34
CIAO1	-0.302904	9.55835991056911	-14.7848	8.24071886502724e-36	1.73465468437451e-34
MRPS25	-0.556352	8.02838114634146	-14.7815	8.45820788278121e-36	1.77923834951847e-34
BNIP2	0.537672535561493	8.83973174796748	14.7812604600502	8.47609748116828e-36	1.78180328770796e-34
CNDP1	-0.324367	6.88236802439024	-14.7779	8.6998356495719e-36	1.82760818749905e-34
TMED9	0.609625513101596	10.7912245934959	14.7746644157658	8.92702566870591e-36	1.87407626118873e-34
CYS1	-0.649554	7.21400951219512	-14.7727	9.06759973360783e-36	1.9023106617522e-34
STX18	-0.223112	7.02837973577236	-14.7723	9.09660856186871e-36	1.90711739822556e-34
SNRPN	-0.626543	8.96333828861789	-14.7693	9.31450970449843e-36	1.95149272308581e-34
LOC442546	-0.324607	6.83581329674797	-14.7691	9.32346454937023e-36	1.9520613862403e-34
XPC	-0.515462	9.64954500813008	-14.7679	9.4162900087632e-36	1.97017760183353e-34
NAB1	0.573885514705879	8.70651804065041	14.7665387146249	9.515624870146e-36	1.98963065466689e-34
PIGQ	-0.764441	9.62184109349593	-14.7647	9.65339037519271e-36	2.01671490432476e-34
SETD2	-0.501156	9.35078312601626	-14.7646	9.65805283464989e-36	2.01671490432476e-34
CXCL16	0.553514523262031	8.38049863821138	14.7643	9.68153841789566e-36	2.02027032496182e-34
ARHGEF3	-0.716094	9.95998995121951	-14.7583	1.01512359897306e-35	2.11687107839182e-34
TMEM116	-0.922786	8.68648448780488	-14.7551	1.04143500729628e-35	2.17029227369939e-34
LILRB2	0.273063662834221	6.98546578861789	14.7543820982376	1.04694212959766e-35	2.18031623261085e-34
PRF1	0.965226536764707	7.54417467479675	14.7529813988743	1.05852850001e-35	2.2029788077387e-34
PRDX6	-0.517896	11.6749899674797	-14.75	1.08402217851559e-35	2.25453548829572e-34
TFDP2	-0.389128	7.47237266260163	-14.745	1.12682417186887e-35	2.3419973485753e-34
ASF1B	0.519847587834226	7.07986437804878	14.7396192976772	1.17570799936794e-35	2.44197518062612e-34
BIRC3	1.26030331871658	9.03724411788618	14.733210858101	1.23642251897689e-35	2.56637666845369e-34
RAF1	-0.391637	8.79643366666667	-14.7301	1.26736217792777e-35	2.62885205076795e-34
SLC12A6	-0.2638	6.95692452439024	-14.7299	1.26920612704559e-35	2.63093225009848e-34
FAM73B	-0.428884	7.64647651219512	-14.7295	1.27324400298254e-35	2.63755446445654e-34
CYTH4	0.978785601336898	7.82583109756098	14.7289497059025	1.27851816102325e-35	2.64672720561266e-34
RASA3	0.342933966443848	7.11022480081301	14.721721225973	1.35322983614759e-35	2.79953897319421e-34
SLIT2	-1.39813	8.43754776422764	-14.7209	1.36150255794921e-35	2.81479180519836e-34
BCL6B	0.890314715909092	8.48457041869919	14.717146355163	1.40275355652302e-35	2.89815926341084e-34
CTNNBIP1	-0.299876	7.3880652195122	-14.7161	1.41412052666139e-35	2.91971551643355e-34
ARSF	-1.13658	7.5778	-14.7092	1.49298593109328e-35	3.08051450689959e-34
IL15RA	0.215845307486634	6.85643165853658	14.7091189012447	1.49407032767402e-35	3.08071983188156e-34
LRRC28	-0.594307	8.52012053658537	-14.7059	1.5326344982918e-35	3.158155935874e-34
COL1A2	2.08412319705883	10.4046138902439	14.7012976437444	1.58875298202435e-35	3.2684791226552e-34
ELF5	-0.879808	7.04876673577236	-14.7013	1.58913488467041e-35	3.2684791226552e-34
TOR2A	-0.690044	7.57297745121951	-14.7013	1.58930842249315e-35	3.2684791226552e-34
CD200	0.30603209451872	7.12413721138211	14.6994966023551	1.61139213366031e-35	3.31171786733866e-34
CSK	0.594745308021388	9.53340121138211	14.6990236910417	1.61738990786883e-35	3.31929779524007e-34
ANO1	0.849449330213898	7.77221753658537	14.6989630596669	1.61816048713755e-35	3.31929779524007e-34
NXPH2	-0.463673	6.86849039430894	-14.699	1.61826379083795e-35	3.31929779524007e-34
C5orf32	-0.95854	10.4126116544715	-14.6962	1.65402082296883e-35	3.39041751916547e-34
CNOT2	0.392598793048125	9.57632522357724	14.6954544353372	1.66338317779193e-35	3.40737562549651e-34
C3orf70	0.657184023796788	7.5155597398374	14.6946871677308	1.6734396124164e-35	3.42573240028698e-34
ZNF532	0.694514871390379	8.31386111382114	14.6932923443377	1.69187721321367e-35	3.46121119877853e-34
MCM7	0.386780779144378	7.89894183333333	14.6879246467697	1.76474466608069e-35	3.60792242843164e-34
COL4A5	-0.817868	7.73044033739837	-14.6871	1.77676597502029e-35	3.63012669488142e-34
CORO1A	1.32292344759358	8.27700739430894	14.6846854167007	1.81022690937989e-35	3.69607687502631e-34
ZER1	-0.443089	7.51365627235772	-14.6826	1.839927028983e-35	3.7542672841871e-34
SLC38A1	0.939016324331547	8.53694254878049	14.6820123106893	1.84864121651349e-35	3.76958912989192e-34
SLC16A9	-2.63138	10.4852033617886	-14.6784	1.90143417314728e-35	3.87471406749491e-34
KCNK5	-0.961907	8.0241753699187	-14.6743	1.96345508381482e-35	3.99849446756039e-34
SLFN13	0.456582876336896	7.12769925609756	14.6726715860374	1.98938516920525e-35	4.04866415697723e-34
RASGRP3	0.825453536096258	9.02659656910569	14.6679343586671	2.06480798437593e-35	4.19942742205976e-34
IP6K1	-0.307627	8.35034078861789	-14.6677	2.06856674030032e-35	4.20433837794633e-34
PNPLA4	-0.554522	7.47846114634146	-14.6653	2.10862651353732e-35	4.28297645087321e-34
PML	0.118691884759355	6.87267899593496	14.6613699546953	2.1740688145635e-35	4.41303520568114e-34
ACP6	-0.545262	7.85367365447155	-14.6588	2.21859246352738e-35	4.50049106738887e-34
SS18L1	-0.316966	7.65403351626016	-14.6573	2.24457204731968e-35	4.55024067661435e-34
KAL1	0.616924581149732	7.15718468699187	14.655793017934	2.27142201997211e-35	4.60168916999531e-34
CD247	1.31523851778075	8.14280817886179	14.6543899317297	2.29659332803355e-35	4.64967244665952e-34
WWC1	-1.03849	9.84676872764228	-14.6542	2.30088013216925e-35	4.65533832692459e-34
OSTC	0.576264921390376	10.0229683577236	14.6540364982408	2.30297774898494e-35	4.65657039355197e-34
PARP3	-0.39082	8.15901314634146	-14.6523	2.33381810275832e-35	4.71588050738245e-34
SELO	-0.502153	8.0473873495935	-14.6493	2.39006697511277e-35	4.82642317505019e-34
CEP55	0.827959429946519	7.2357631504065	14.640545362235	2.56041195958171e-35	5.16707652230426e-34
KIF20B	0.518352625935822	7.8056773495935	14.6315605447047	2.74762146166754e-35	5.54130234177697e-34
NAP1L1	0.389161412967913	8.06105575609756	14.6291382949625	2.8003928451128e-35	5.6440907342222e-34
BNIP3	1.08305570040107	11.6989073373984	14.6281624001414	2.82193898304921e-35	5.68385392078424e-34
LOC441054	0.660110071791443	7.46828091056911	14.6263602357291	2.8621642302318e-35	5.76116455094278e-34
UBE2C	0.621919576470589	7.11112405691057	14.625818955725	2.87435742439849e-35	5.78198715338808e-34
RPF2	0.599666827005347	9.86771960569106	14.6225449190657	2.94922503292709e-35	5.92877628727245e-34
FANCL	0.225829274197862	7.28624873170732	14.6221331495159	2.95877793628965e-35	5.94416017001542e-34
CDKL1	-0.362018	7.18101123170732	-14.6195	3.01947139064148e-35	6.06219930033796e-34
TTC13	0.296817352540106	7.4962011097561	14.6153687110885	3.12021210182671e-35	6.26043839288899e-34
GATM	-2.44283	11.2908847154472	-14.6093	3.27252795923464e-35	6.56183811313203e-34
WIPF3	-0.209637	6.73765618292683	-14.6048	3.38972984202977e-35	6.79248875456061e-34
CLEC14A	1.37816137580213	9.79151892682927	14.5994380785823	3.53603703378725e-35	7.08112922002979e-34
IFFO1	0.391846628609622	8.01201098373984	14.5962969984951	3.62434288742808e-35	7.25332344969612e-34
C10orf114	-0.410391	7.08803593089431	-14.593	3.72053065191819e-35	7.44106130383639e-34
PDGFD	1.24305168328877	8.42338418292683	14.5888656971431	3.84213601540553e-35	7.67936195283609e-34
LOC440957	-0.781314	8.59949550813008	-14.5881	3.86481264117065e-35	7.71975347482872e-34
ZNF540	-0.45652	7.25570741056911	-14.5842	3.98530211403014e-35	7.95534461562621e-34
BDH2	-0.569748	7.35262359349593	-14.5826	4.03689645745438e-35	8.05319650441154e-34
CCNB2	0.827381172459893	7.23394411788618	14.5794784350094	4.13604810426588e-35	8.24573516261548e-34
TOPBP1	0.433563300267375	8.43948142276423	14.5788077674865	4.15788689131085e-35	8.28399375542697e-34
ARHGAP15	1.12473025053475	8.68485197154471	14.5777067830013	4.19398815716624e-35	8.35060149943729e-34
OSBPL6	-0.197481	6.79812163821138	-14.5768	4.22373984154556e-35	8.40448996460211e-34
NOX4	-1.58063	9.4056466097561	-14.5764	4.23747037696298e-35	8.42645094668799e-34
LOC648581	-0.376592	7.48652207317073	-14.5737	4.32731826273785e-35	8.59965154119694e-34
HLA-DRB3	1.17649441858289	10.365293296748	14.5703695255037	4.44270968119127e-35	8.82336246524844e-34
EPB41L1	-0.2438	7.16032716666667	-14.5687	4.50243466587544e-35	8.93630433683907e-34
PPT1	0.595808973930481	11.2178384634146	14.567027699529	4.56082709260544e-35	9.046459826043e-34
CXorf38	0.647951812032082	8.33878005284553	14.5663549669029	4.58498179252337e-35	9.08860776109829e-34
LRPAP1	-0.626967	9.80314947560976	-14.5655	4.61493666499083e-35	9.14219245604262e-34
PGF	1.92921022647058	8.10232144715447	14.5588946502079	4.86157198974143e-35	9.62468176196912e-34
WDR42A	-0.526409	9.6145766097561	-14.5556	4.99073204634915e-35	9.87413652180906e-34
NAP1L2	-0.173499	6.80936859349594	-14.5551	5.01025037938306e-35	9.90648747579658e-34
MTNR1A	-0.394749	6.8812393699187	-14.5543	5.03933670967766e-35	9.95770387104972e-34
PNPO	-0.702045	10.511430304878	-14.5523	5.12075326187657e-35	1.01121945726957e-33
LAYN	0.686207425668449	7.60672063414634	14.551596603003	5.14827441136318e-35	1.01601276711319e-33
LYPD6B	-0.731185	7.11635577235772	-14.5499	5.21823741186172e-35	1.02917065727008e-33
CDKN3	0.611816369919789	7.09374981707317	14.5465067561381	5.35817171104464e-35	1.05610340971315e-33
FASTKD5	-0.551298	8.55732729674797	-14.5418	5.56033535956866e-35	1.09526001289237e-33
UBE2D2	0.271486857352937	7.52135069512195	14.5416600991487	5.56598446183096e-35	1.09568278141015e-33
ANO10	-0.658056	8.1655190203252	-14.5369	5.77695333204572e-35	1.13649748570057e-33
TLR4	0.543240755213906	7.41212569512195	14.5366435336039	5.78956985952647e-35	1.13799792714628e-33
IRF7	0.508027448529414	7.65608170325203	14.5365932359089	5.79185645785445e-35	1.13799792714628e-33
LOC729608	0.575329375935823	9.58545919105691	14.5357521349794	5.83022801638174e-35	1.14481815663792e-33
PLXND1	0.455910254679148	7.34019353658537	14.5354645649534	5.84340534100772e-35	1.14668581597692e-33
STX4	0.548408777139031	8.51518346747967	14.5347868271409	5.87457918974305e-35	1.15208048310447e-33
APOBEC3F	0.352698235160426	7.37940479674797	14.5337099016016	5.9244566912424e-35	1.16113411843397e-33
MTMR10	-0.333073	8.6848189796748	-14.5288	6.15887748852863e-35	1.20632240351394e-33
C5	-0.939594	8.11856141869919	-14.5274	6.22402594256997e-35	1.2183199717371e-33
FBLN5	-1.38884	9.08313	-14.523	6.44281158915854e-35	1.26035738904865e-33
RPA1	0.462969104010693	9.13343216260163	14.5214715900697	6.52189281486069e-35	1.27503004530527e-33
TRPM3	-0.239607	6.91733232926829	-14.5178	6.712199535112e-35	1.31141537450533e-33
MTE	-1.82472	9.13877245121951	-14.515	6.86044893977419e-35	1.33954333855266e-33
LOC440160	0.72512524278075	7.58669959349594	14.513943372189	6.91893243745549e-35	1.35011981686592e-33
EDNRA	1.0416636078877	8.4096368495935	14.5101664771911	7.12713620969841e-35	1.38988042792622e-33
PLEKHG3	-0.758349	9.10683904471545	-14.5096	7.15938441134078e-35	1.39529934197346e-33
GPR34	0.357407811631017	7.10920406504065	14.5075777082664	7.27344915239188e-35	1.41664688347956e-33
COQ3	-0.653564	8.39152026829268	-14.5073	7.29195264300764e-35	1.41936701103472e-33
BCKDK	0.677298051203202	10.8399725081301	14.5066699116349	7.3254640756198e-35	1.42500321073002e-33
ARHGEF10	0.768532305481282	9.04013101219512	14.5065383657914	7.33303216338048e-35	1.42558885065594e-33
SIK3	-0.496562	9.28048293089431	-14.5062	7.35266002871864e-35	1.42851680557962e-33
GNPTAB	0.261571765508014	7.67981485365854	14.4960258325028	7.96380271232574e-35	1.54629266816604e-33
SLC3A2	-0.894572	9.07717939837398	-14.4904	8.32038346129249e-35	1.61452602152127e-33
BTD	-0.517156	7.6543851504065	-14.4874	8.52075836532234e-35	1.65229438409357e-33
CCM2	0.40829695748663	7.98165629268293	14.4873413700483	8.52558547291246e-35	1.65229438409357e-33
LOC649970	-1.00499	7.47606174796748	-14.486	8.61882232486143e-35	1.66932979765737e-33
IQGAP2	-1.0095	8.7401273902439	-14.485	8.68034670694419e-35	1.68020572396791e-33
MCM2	0.604260335427805	7.5261913699187	14.4836434634318	8.77666086566187e-35	1.69779809448301e-33
LOC729298	0.233340720588235	7.15479287398374	14.4808167220263	8.97355891312726e-35	1.73481410879246e-33
FGFR3	-0.8723	8.52556508536585	-14.4789	9.10839044779907e-35	1.75979279312634e-33
SLC13A1	-0.924238	7.62672885772358	-14.4757	9.33833469445812e-35	1.80310561260895e-33
TLR8	0.455257703609623	7.05347631300813	14.4728704849277	9.55102622011173e-35	1.84303578140096e-33
C3orf64	0.428512176737968	7.52545923170732	14.4725052169732	9.57844598039575e-35	1.84687411155704e-33
PARD6A	-0.418747	7.32988819105691	-14.4724	9.58272596885253e-35	1.84687411155704e-33
RIPPLY1	-0.399055	6.91061315853659	-14.4723	9.5930037288479e-35	1.84771648176331e-33
MRPS16	-0.485191	8.93806241056911	-14.4712	9.67519465844363e-35	1.8624005471761e-33
ARRB2	0.244326789438493	7.03871188211382	14.4705721011313	9.72487547344036e-35	1.8708124527012e-33
MGC4677	0.625131188368981	7.85582022764228	14.4651783269825	1.01453799056747e-34	1.95050696649973e-33
MUDENG	-0.542122	8.36927620325203	-14.4604	1.05321702244547e-34	2.02362582690997e-33
PLCD1	-0.363882	7.51955657317073	-14.4592	1.06293719269508e-34	2.04104821286078e-33
HOXD3	-0.47995	7.6378111300813	-14.459	1.06504378954347e-34	2.04383863416685e-33
LOC653888	1.10194418208557	8.89338792276423	14.4580116084737	1.07323486760149e-34	2.05829470622775e-33
ATP5J	-0.667867	11.5287480934959	-14.4577	1.07545310154061e-34	2.06128511128616e-33
OPRL1	0.135434960427808	6.84786685772358	14.4438308889575	1.19956734439643e-34	2.29776280053402e-33
RELL1	0.285920202673792	7.37041491463415	14.4398344782822	1.23778250566878e-34	2.3693477056356e-33
GLIPR2	1.13216502286097	8.89168844308943	14.4397653836088	1.23845380393677e-34	2.3693477056356e-33
C13orf15	1.50721187647059	11.2734891463415	14.4376390449522	1.25929136928165e-34	2.40774046645049e-33
GRAP	0.222931699598931	7.14042305691057	14.4317025484016	1.31934078118073e-34	2.521012806068e-33
DLGAP5	0.498515841042775	7.01712500813008	14.4314923963981	1.32151818797923e-34	2.52363180219721e-33
SLC39A5	-2.19758	9.80817650813008	-14.4286	1.35219139557516e-34	2.58063129064009e-33
POLE2	0.30760651109625	7.16276355691057	14.4271788137082	1.36701362054767e-34	2.60732841772751e-33
PDE1A	-0.963068	7.96139609349594	-14.4237	1.40495737522359e-34	2.67806622163278e-33
P2RY8	0.994008941443853	8.03712558943089	14.423406754374	1.40807856662875e-34	2.68238109404063e-33
EVL	0.895670124465237	11.1736733414634	14.4231598952736	1.41080860833772e-34	2.68594602975068e-33
MCCC1	-0.802141	9.62346386178862	-14.4214	1.43070125273102e-34	2.72051065467001e-33
ACBD3	0.470559446390373	9.30397665853659	14.4213752363692	1.43070333341821e-34	2.72051065467001e-33
MEF2C	0.953868952139031	8.02089401219512	14.4189482292234	1.45820936919455e-34	2.77112934801977e-33
RNF152	-0.318554	7.08187162195122	-14.418	1.46889401954062e-34	2.78973921865395e-33
FAAH	-0.928383	8.29788154471545	-14.4174	1.47604674917902e-34	2.80162271324756e-33
DHTKD1	-0.912883	8.26558143089431	-14.4152	1.50229517684312e-34	2.84971456225911e-33
LSM3	-0.618891	10.4393641504065	-14.415	1.50392434769286e-34	2.85107597550501e-33
SHPK	-0.693974	9.39066505691057	-14.4116	1.5452694263651e-34	2.92768186897034e-33
CYGB	1.1040496867647	8.67775003252033	14.4110394167182	1.55156267231844e-34	2.93782568947463e-33
FDFT1	-0.62927	9.56950812195122	-14.4109	1.55295210291541e-34	2.9386776635931e-33
S100A10	0.950180581016046	12.5378829308943	14.4107746637798	1.55478898341614e-34	2.94037481265157e-33
GK	-1.3645	8.78943870731707	-14.4088	1.57889335996156e-34	2.98415615103309e-33
HMGB2	0.557442776336902	8.47576830081301	14.4051440584982	1.62501419678823e-34	3.06947126059999e-33
GALT	-0.321368	7.88352606910569	-14.405	1.62717281599352e-34	3.07169376489302e-33
NECAP2	0.560127582219252	9.30935048373984	14.3993190596338	1.70100131676432e-34	3.20912673030085e-33
C1orf115	-1.29262	9.83347499186992	-14.399	1.70473967489458e-34	3.21424093012071e-33
C9orf78	-0.490975	10.5962508658537	-14.398	1.71854385686223e-34	3.23831637606328e-33
TM4SF18	1.19972361323529	9.64280743495935	14.3904197739653	1.82400479394242e-34	3.43497109900777e-33
MBNL1	0.42558218529412	8.22197600813008	14.3900084269761	1.8299004662381e-34	3.44400039614488e-33
CLDND1	0.589656015106947	10.0555327276423	14.3872949751585	1.86927131182425e-34	3.51598356186785e-33
ITGAM	0.783144265106944	7.68848334146341	14.3861244225102	1.8865157454475e-34	3.54628680995178e-33
ARHGAP9	0.918624011096251	7.6949573495935	14.385136142833	1.90119866806973e-34	3.5717414016349e-33
C16orf45	-0.322559	7.31731362195122	-14.3779	2.01165269915014e-34	3.77698057799618e-33
CBLB	0.598906433957218	8.63931608943089	14.3772076959998	2.02320116390637e-34	3.79638466748598e-33
AEN	0.493929686764699	7.58662641869919	14.3765846515909	2.03311375606221e-34	3.81269773918621e-33
TRPM6	-0.764025	7.11966540650407	-14.3744	2.06892988882908e-34	3.87753906066948e-33
OAS1	0.567028271925136	7.72399419918699	14.3712386397123	2.12018811386357e-34	3.97122659890134e-33
SCO1	-0.519382	9.41757619105691	-14.3685	2.16602884314219e-34	4.05466081469106e-33
LOC100134018	-0.563832	7.13298124796748	-14.3678	2.1773090133287e-34	4.07333887182547e-33
SPRED1	0.785987104144388	9.93077906504065	14.3640700355789	2.24282543614564e-34	4.19339985909358e-33
OXTR	0.520395532486623	7.67532478861789	14.3625020106601	2.27058148605095e-34	4.2427591925731e-33
PTTG3P	0.951822968983955	7.44050242682927	14.3622253493953	2.27551424941927e-34	4.24808614363054e-33
TACC3	0.569157081016034	7.31901829268293	14.3621898223642	2.27614845803222e-34	4.24808614363054e-33
GYPC	0.643405583689839	8.60305265447155	14.3592851946664	2.32860232510747e-34	4.34339181451173e-33
PSMA1	0.336227362299459	8.64356047560976	14.3578551178742	2.3548697395295e-34	4.38976909728741e-33
STMN3	1.30756632433155	10.2604132682927	14.3571985749822	2.36702798326084e-34	4.40980555785581e-33
CCL5	1.79200445414437	9.22216765853659	14.3564245961503	2.38144156257977e-34	4.43401738556519e-33
C7orf40	0.8306778815508	8.5532834796748	14.3523483619221	2.45881198164002e-34	4.57535031443783e-33
CAPN13	-0.676415	7.32340388617886	-14.3519	2.46682571707104e-34	4.58753320035565e-33
TMEM206	-0.640031	8.29349827642276	-14.3502	2.50093297068356e-34	4.64819865258359e-33
RAB7B	0.566563228342244	7.07425648373984	14.3479257983819	2.54559968241369e-34	4.72840606092045e-33
RNASEH2A	0.445736782887699	7.41981656910569	14.3474313035468	2.55549188733295e-34	4.74396357482342e-33
SCD5	-0.612474	7.41581779674797	-14.3454	2.59650188712566e-34	4.81723481787014e-33
C7orf70	0.206940014572194	7.82834301626016	14.3349881469871	2.81746246169624e-34	5.22407977485824e-33
ACTN1	1.08728053542781	9.64519772764228	14.3337776058224	2.84433865808242e-34	5.27078869815273e-33
COL15A1	1.52797469799465	8.85213259756098	14.3320719008952	2.88264376277547e-34	5.3386084606049e-33
TSPAN1	-1.18201	8.31458263821138	-14.3247	3.05376655945312e-34	5.6521785786801e-33
CA4	-1.71903	9.08193589430894	-14.3242	3.06736564390488e-34	5.67399156365136e-33
PHYH	-1.23861	9.51794981707317	-14.3237	3.07909232739453e-34	5.69231725773646e-33
EAF2	-0.971271	8.01951229674797	-14.3236	3.08137804216601e-34	5.69317809562626e-33
C11orf17	0.250642233957216	7.92192948373984	14.3229283537368	3.09694271897901e-34	5.71855774791401e-33
NDUFB3	-0.597655	11.5439592398374	-14.3228	3.09884710923235e-34	5.71869838211137e-33
COBL	-1.12064	8.9403932398374	-14.3164	3.25973757143259e-34	6.01206316240634e-33
ALDH5A1	-0.703169	8.12316274390244	-14.3143	3.31290179673708e-34	6.10651550983711e-33
TRIM9	0.521734111096249	7.34397444308943	14.3141415006055	3.31786715000822e-34	6.11206622215885e-33
ADAM15	0.446794866176472	8.32714074390244	14.3068559143532	3.51294011072723e-34	6.46761428272794e-33
IFI27	1.23832321510695	10.8837887886179	14.303642024499	3.60259651925015e-34	6.62877759542027e-33
ACLY	0.876653986898399	10.6178913821138	14.3011920272305	3.67247576485276e-34	6.75338282919425e-33
EXOSC9	0.34842690213903	8.46071338211382	14.2987328223858	3.74397974115178e-34	6.88082763238705e-33
LLGL2	-0.12117	6.84369791056911	-14.2982	3.76013391281328e-34	6.90645853157952e-33
CKMT1A	-0.950097	7.38168542682927	-14.2962	3.81800503145111e-34	7.00863834411917e-33
SCRN2	-0.387214	7.1614859796748	-14.2804	4.32308693968032e-34	7.93115304828155e-33
ANO6	0.657635539037431	9.9584187398374	14.2779369500811	4.40703800186674e-34	8.08043075606047e-33
LY96	1.57360262433155	8.83634344715447	14.277487388671	4.42259866219089e-34	8.10421125678566e-33
C20orf100	1.11407024385027	8.83608486178862	14.2765574512661	4.45496102754722e-34	8.15873424717079e-33
RIC3	-0.348763	6.98190268292683	-14.2703	4.6773085900862e-34	8.5609252602631e-33
FOLR1	-0.943833	8.48462429268293	-14.2683	4.75306144126117e-34	8.69448899898535e-33
DLGAP2	-0.579186	6.95113359756098	-14.2656	4.85496248706648e-34	8.87569997635531e-33
C17orf60	0.649392008422454	7.35488373170732	14.2626776719488	4.9670855175538e-34	9.07537587553055e-33
TRMT12	-0.374921	8.48158282520325	-14.2623	4.98291101253799e-34	9.09897585943891e-33
LOC727901	0.519410841042781	7.04043371544715	14.2614296701688	5.01592034407643e-34	9.15390830587577e-33
C10orf85	-0.150338	6.7851516504065	-14.2601	5.0670864636896e-34	9.24189297867117e-33
CCDC88A	0.401706615240641	7.08041398780488	14.2522757476006	5.38909024593028e-34	9.82346986554191e-33
SLC9A9	1.00761581149732	7.79536230487805	14.2483461138005	5.55767951286442e-34	1.01248814887827e-32
GPR180	0.438565562566842	7.93725618292683	14.246770130203	5.62676384684996e-34	1.0244771427792e-32
UNC13B	-0.448972	7.76454847560976	-14.2453	5.69088442704941e-34	1.03554895217048e-32
C20orf27	0.463557769251329	8.24717308536585	14.2439556971509	5.75227788448183e-34	1.04611193154995e-32
FCGR1B	1.07797123516042	7.47599823170732	14.2429908457633	5.79594776260405e-34	1.05344129003053e-32
BIN1	-1.04719	10.0314971707317	-14.2424	5.82376111632956e-34	1.05788181021364e-32
ACACB	-0.945225	9.17051197560976	-14.2422	5.83256073824105e-34	1.05886535050598e-32
PRKCA	-0.90685	8.92483489837398	-14.2419	5.84424926397708e-34	1.06037190822044e-32
C14orf106	0.618674926470586	8.32064766666667	14.2413396387947	5.87145254977729e-34	1.06469006235962e-32
LOC650803	-0.419209	7.27586607723577	-14.2386	5.99705699725713e-34	1.08683628548206e-32
ALDH8A1	-1.45574	8.4914312398374	-14.2363	6.10798617255453e-34	1.10629882731619e-32
CASP9	-0.339896	7.65001931300813	-14.236	6.12479891145904e-34	1.10870202517615e-32
IFI44L	1.36516432058823	8.8680233902439	14.2338738355647	6.22529859331657e-34	1.12588405232025e-32
DPP6	-0.123685	6.77718582926829	-14.2338	6.22691627402185e-34	1.12588405232025e-32
TAP2	0.694918415909092	7.93839424796748	14.2332188570531	6.25734023677431e-34	1.1307313842074e-32
RGS5	1.97044228582886	10.3560467886179	14.232045112351	6.31517281363206e-34	1.14052312708089e-32
KCNE1	-0.602303	6.82695544715447	-14.2288	6.47922774153432e-34	1.1694763055695e-32
AQP6	-0.532441	6.90572140650406	-14.2243	6.708650641617e-34	1.21018795887993e-32
CRABP1	-0.772708	7.09093915853659	-14.2216	6.85414821276625e-34	1.23572193714887e-32
PLEKHO2	0.779320749999992	7.92980499186992	14.2205957192097	6.90808841904929e-34	1.24472929578261e-32
PDK2	-0.551151	7.74520795934959	-14.2179	7.05352908365875e-34	1.27020374056906e-32
NOTCH4	1.01515020294117	8.7103186504065	14.2167117906024	7.12160350726269e-34	1.2817247278894e-32
HK1	0.257086423529414	7.7958254796748	14.2151268640989	7.21061629827153e-34	1.29699872231129e-32
LOC284393	0.466822951336901	13.9770092357724	14.2113953013891	7.42460326372622e-34	1.33472178212274e-32
LOC729776	-0.578316	8.1038092601626	-14.2103	7.48949233984157e-34	1.34561355766941e-32
ACY3	-1.22357	8.36352511788618	-14.2083	7.6089820852726e-34	1.3662971275966e-32
GUCY1A3	0.975079659893042	9.24137909349593	14.2069201139422	7.68961782465815e-34	1.37998419710446e-32
LILRA2	0.624229021390375	7.15425749593496	14.2047375811833	7.8222726898439e-34	1.40298560629769e-32
LOC647349	0.84309026871658	9.10158604878049	14.2034078915096	7.90420995926088e-34	1.41686926948814e-32
GZMA	1.64094413930481	8.39373259349594	14.2019413171233	7.99557716861829e-34	1.43242642516827e-32
EHF	-0.884032	7.22841702845528	-14.2003	8.09621165395517e-34	1.44962507461773e-32
LOC729779	-0.802588	7.35605798780488	-14.1921	8.63709591436979e-34	1.5455855846767e-32
AURKAIP1	-0.539543	11.0689186260163	-14.1912	8.70104463954778e-34	1.55613880117241e-32
SIPA1	0.589714082219255	8.23187174796748	14.1840363609727	9.19991877772971e-34	1.64441976781363e-32
PLEKHG2	0.454999747860962	7.22416954878049	14.1788783374786	9.57936030703689e-34	1.71126436552892e-32
MYO1F	0.500238237566841	7.16593634552846	14.1776418138288	9.67262288568496e-34	1.72693860653097e-32
SLC5A12	-1.35911	8.03704248780488	-14.1766	9.7494106666786e-34	1.73965525187511e-32
RAB11FIP3	-1.11997	11.1690276382114	-14.1749	9.88157462308063e-34	1.76223292023924e-32
RNF43	-0.282716	6.8245563902439	-14.1723	1.00872305591574e-33	1.79788360051534e-32
COQ9	-0.751606	10.4747339430894	-14.1694	1.03142250812004e-33	1.83729476389492e-32
GAS1	-0.806114	7.9006243902439	-14.169	1.03490869870917e-33	1.84245555467403e-32
C3orf52	-0.578724	7.26163066666667	-14.1683	1.04057300340781e-33	1.85148598103505e-32
C19orf64	0.537083084090913	7.45662277235772	14.1666729338577	1.05406801213938e-33	1.87443134847753e-32
FLI1	0.61752186390374	7.62684902845528	14.1653299824145	1.06521723427764e-33	1.89318153910254e-32
GRHL2	-0.386057	6.86313890243902	-14.1648	1.07005483879223e-33	1.90069933886548e-32
MRO	-0.555335	6.99465618699187	-14.1632	1.08337813753855e-33	1.92327287980738e-32
ANKRD37	1.01850301016043	8.82401558943089	14.1628631186291	1.08600512760799e-33	1.92684290366296e-32
UGT3A1	-1.51585	8.24181780487805	-14.1604	1.10719750288927e-33	1.96332981237961e-32
CENTB2	0.301538177941176	7.74412633333333	14.1542106475715	1.16217494634012e-33	2.05965055646e-32
TMEM115	-0.358391	9.0260739796748	-14.1529	1.17379947645269e-33	2.0790740443624e-32
FGR	0.607846151336898	7.67629008130081	14.1519362210798	1.18306843122442e-33	2.09430563263722e-32
LOC390940	-0.49696	7.76082601626016	-14.1506	1.19565839745882e-33	2.11539562627329e-32
JUP	-0.599404	8.59971436178862	-14.1482	1.21864411497102e-33	2.15484386185943e-32
SLC25A43	0.472846013101605	8.11646965853659	14.138462743944	1.31476692628949e-33	2.32349770928447e-32
GRAMD4	1.07288690106952	8.61599958943089	14.1383658694079	1.3157650264381e-33	2.32394861812444e-32
CASP2	0.305408280882351	8.15920390243902	14.1377138656228	1.32250235667419e-33	2.33453011945647e-32
MYADM	0.614568794786091	8.50862833739837	14.1339797041641	1.36175783922232e-33	2.40246955504085e-32
PLCB2	0.806579373796788	7.64003919105691	14.133207359258	1.3700213134015e-33	2.41568583332576e-32
AKR1A1	-0.80215	10.1739143536585	-14.1313	1.39023373019804e-33	2.44994428623068e-32
LOC606724	0.561559999197864	7.37001886178862	14.1311428163061	1.39235707062762e-33	2.45230457033963e-32
S100PBP	0.169771582085557	7.59681306910569	14.126484362933	1.44410147598791e-33	2.54200867579639e-32
ARL6IP6	0.277063861363629	7.6915612804878	14.120204245075	1.51691270009907e-33	2.66867431153536e-32
COQ6	-0.314254	7.67733464227642	-14.1196	1.52358435713618e-33	2.67890492924226e-32
ATP6V1G3	-1.07828	7.2850497398374	-14.1169	1.55643131462521e-33	2.73512199558857e-32
VEGFC	0.821867611631016	7.98922378861789	14.1161699348129	1.5656096847227e-33	2.74970639742426e-32
DDX25	-0.199955	6.81797523577236	-14.1158	1.57046483373976e-33	2.75668574631761e-32
MGAT1	0.711486813101601	10.1261313577236	14.114305921096	1.58863421395605e-33	2.78701504276755e-32
MRPS36	-0.69882	8.16694	-14.1113	1.62586915358617e-33	2.85073918857485e-32
LOC730415	0.637956394385025	9.36351543089431	14.1107156362882	1.63393954456641e-33	2.86328453524018e-32
LOC286016	0.715163337967914	9.34721166260163	14.1103465556083	1.6386694832169e-33	2.86996536590284e-32
TCF4	1.09006173302139	8.81227488211382	14.1099255166507	1.64408199823105e-33	2.8778335145309e-32
FEN1	0.425042198796786	8.0167028699187	14.1097431361896	1.64643206566856e-33	2.88033529161703e-32
NTAN1	0.285632685695185	7.83324808943089	14.1091849734491	1.65364515829542e-33	2.89133709063616e-32
LOC729887	-0.265285	7.18400982926829	-14.1089	1.65773820620531e-33	2.89687436257554e-32
NBN	0.263476587566842	7.67271362601626	14.108528808504	1.66216511174047e-33	2.90298853686442e-32
FAM70B	0.299263578208556	7.11617112195122	14.1064975499774	1.68881896199074e-33	2.94789381311776e-32
ILVBL	-0.698163	10.059611101626	-14.1024	1.74444926542122e-33	3.04330022433774e-32
SAP18	-0.682004	9.02367408130081	-14.0964	1.82717736439736e-33	3.18584771228257e-32
SERPINB8	0.404822138101602	7.12306546341463	14.0888103852557	1.9397178306332e-33	3.38018795221206e-32
NDUFA1	-0.53098	12.3324523943089	-14.0882	1.94837163347728e-33	3.39337776699161e-32
GRIK5	-0.174853	6.81420467479675	-14.0877	1.95710485563664e-33	3.40611890131536e-32
CRYM	-0.636633	7.4029565203252	-14.0876	1.95786502064099e-33	3.40611890131536e-32
BTN2A2	0.260181631149727	6.99032814227642	14.0865470197879	1.9744035428377e-33	3.43298181322753e-32
GNL2	0.398815375000005	10.026724296748	14.0853357443129	1.99322000482299e-33	3.46377343060351e-32
MAP1LC3A	-0.254639	7.86368057317073	-14.0839	2.01579919870099e-33	3.50106601528967e-32
RPL18A	0.396034574598929	13.4747832073171	14.0773337765426	2.12210825005571e-33	3.68365960387029e-32
CCDC59	0.502360750935829	9.72922131300813	14.0755971408351	2.15116198056952e-33	3.73202145048334e-32
SMAP2	0.748311069919783	9.03556610162602	14.0729024140132	2.19703322517054e-33	3.80948998244648e-32
TCERG1	0.208819532887702	7.38928842682927	14.0704768243768	2.23915820521411e-33	3.88038053513004e-32
C18orf54	0.241911391310158	7.07890027642276	14.0668534618752	2.30359257794728e-33	3.98983254918e-32
FHOD3	-0.938883	8.61251670731707	-14.0633	2.36941243073753e-33	4.10156175060708e-32
DONSON	0.276650343449199	7.13636287804878	14.0623158727703	2.38690350446208e-33	4.12955429311802e-32
ZNF837	-0.319598	7.44981926422764	-14.0534	2.55985832002912e-33	4.42633323662305e-32
PDCD6IP	-0.255966	7.91308836178862	-14.0506	2.61575450553757e-33	4.52048623940416e-32
NCAPG2	0.421687438903741	7.26971314227642	14.0489239925418	2.65074832114256e-33	4.57843221895855e-32
C1orf112	0.354795682352934	7.31750790650406	14.0480329022758	2.66930458367906e-33	4.60793859699122e-32
SP100	0.317062760160425	7.44959898373984	14.0467779929573	2.69565738735847e-33	4.65086393141604e-32
CD74	1.12304435200533	11.9980911300813	14.0433407451634	2.76917743829924e-33	4.77507553858877e-32
PANK1	-0.860226	8.09548956097561	-14.0398	2.84718447607052e-33	4.90688321826369e-32
FKBP1A	0.595048427272724	9.51007293495935	14.0387847833107	2.86972238343094e-33	4.9430019908436e-32
TOR1B	0.364987608288764	8.06410508536585	14.0346581097815	2.96393778000661e-33	5.102475165581e-32
NPC1	0.915331758288771	8.91561048780488	14.0324865178732	3.01475166555659e-33	5.18709747517108e-32
ISCA2	-0.503347	7.72634697154472	-14.0323	3.01885348191873e-33	5.19129944554249e-32
ATP1B1	-0.945144	12.4360587642276	-14.031	3.0506121932011e-33	5.24303018699617e-32
TLR6	0.361033114438498	7.16469925203252	14.0305924695212	3.05978129187083e-33	5.2559010878484e-32
CAMK2A	-0.331263	6.76224622357724	-14.0279	3.12452795273131e-33	5.36417312631368e-32
FRK	-0.364417	7.19852249593496	-14.0275	3.13374739967067e-33	5.37704984430601e-32
LOC644990	-0.218376	6.84398629674797	-14.0274	3.13651807692408e-33	5.37885336876015e-32
HSD17B8	-1.12928	9.19249938617886	-14.0254	3.18739221081413e-33	5.46310292352143e-32
ANGPTL2	1.32610301831551	9.31044945121951	14.0249144253797	3.19883945329255e-33	5.47972059687792e-32
DBNL	0.498995879946531	9.40868242276423	14.024028264967	3.22110442596988e-33	5.51484107522375e-32
CD97	0.589781094117644	8.21728504065041	14.020971992228	3.29908851713891e-33	5.64526744070596e-32
TRMT112	0.460133382352936	11.2157936829268	14.0164663953845	3.41750682076724e-33	5.84470275306722e-32
GNA15	0.822608956684489	7.72465175609756	14.0159521516829	3.43128960962518e-33	5.86506770432108e-32
RDH11	-0.717103	9.68430144308943	-14.0147	3.46606905991026e-33	5.92128018536281e-32
SNHG1	0.66080924639037	8.9465441097561	14.010176475029	3.5899570107659e-33	6.12957725418982e-32
SLA	0.858659204946517	7.81997998373984	14.0058425477898	3.71381261174702e-33	6.33759184372322e-32
SNX33	0.594944828074865	8.12958133333333	14.0012739316947	3.84900002268011e-33	6.56470669080883e-32
DCK	0.368476217780747	7.54770267479675	13.9982083747206	3.9424565412503e-33	6.72043818039834e-32
DDOST	0.395582002941177	11.0259788414634	13.9958802517495	4.01494333327748e-33	6.84027382706534e-32
LOC493869	1.0145083090909	8.12848257317073	13.9937833730972	4.08136924999105e-33	6.94965869024061e-32
THOC6	0.433637285427809	7.8808274796748	13.9933270809795	4.0959687207052e-33	6.97072369878447e-32
C7orf47	0.420318267513364	8.71028332926829	13.9909416565861	4.173146127828e-33	7.09820613803479e-32
MAD2L1	0.330611221657753	7.09264969918699	13.9878862460012	4.27412599084824e-33	7.266014184442e-32
PLEKHA2	0.229404099598928	7.47831839430894	13.9861688422476	4.33195329682855e-33	7.36032043046154e-32
TGFA	1.19063571644385	8.71633092276423	13.9821214711988	4.47134424784989e-33	7.59303192577332e-32
HSDL2	-0.720358	8.93872034552846	-13.9779	4.6204645636183e-33	7.84176010057102e-32
FANCI	0.357518433556153	6.90136477642276	13.9778634910345	4.62282788537499e-33	7.84176010057102e-32
APOO	-0.704835	9.09266382113821	-13.9748	4.73444711438485e-33	8.02674827848011e-32
PTGR1	-1.21856	10.371332296748	-13.9733	4.79167299608186e-33	8.11936789368583e-32
PRDX1	-0.462119	12.3496097723577	-13.9699	4.91994957471979e-33	8.33221563060286e-32
SNX10	1.00471451483957	8.88055877235772	13.9689650865013	4.956157633087e-33	8.38899408890483e-32
TMEM45A	1.61712847727273	7.8399040203252	13.9641952105503	5.14461223241407e-33	8.70327045050904e-32
C12orf24	0.613771254144388	7.78644090243902	13.9632670882238	5.18210537968177e-33	8.76195979872679e-32
AIDA	0.523673786497318	10.4760790203252	13.961507494558	5.25393826479357e-33	8.87861636535618e-32
SLC6A1	0.391910152406414	7.06225259349594	13.9541086241084	5.5670341506703e-33	9.40263651365912e-32
TPI1	0.684528827540097	12.2347450650407	13.9531819293494	5.60754011761829e-33	9.46593928111711e-32
MTCP1	0.971591725133685	9.71172488617886	13.9462067939333	5.92202369311919e-33	9.99141861492816e-32
GZMH	1.04995953903743	7.57450030894309	13.9446258492222	5.99571752637558e-33	1.01102988800554e-31
BCAT1	1.12019002219252	7.9082698902439	13.9438011704181	6.03452180905462e-33	1.01702501178464e-31
CYP17A1	-0.6001	6.93809952845528	-13.9434	6.05571870281647e-33	1.02004782457781e-31
PLAT	-1.13883	9.26363169918699	-13.9374	6.34360061406579e-33	1.06796462437017e-31
GMIP	0.612310816844918	7.27508452439024	13.9366128901304	6.38356076861286e-33	1.07411393675207e-31
CIRH1A	-0.795431	10.1533093902439	-13.9348	6.47247104749432e-33	1.08848867938507e-31
CUL1	0.343779323262039	9.01018917073171	13.9331384711491	6.55942640912857e-33	1.10251938784278e-31
HSFX1	-0.241365	6.84419602845528	-13.9318	6.6273694093494e-33	1.1133411123762e-31
PLSCR3	0.849311482352936	10.4593874552846	13.9289653358647	6.77706899051719e-33	1.13787825025968e-31
CXCL10	1.96309931483957	8.85576972357724	13.9287029142596	6.79099376269496e-33	1.13960453270975e-31
OPLAH	-0.571803	8.27849244715447	-13.9254	6.96681478872966e-33	1.1684823945923e-31
CNOT8	0.343523769117642	8.1155694796748	13.9233130544693	7.08340129096737e-33	1.18739974480954e-31
MRPL2	-0.642452	8.5611968699187	-13.9215	7.18479688570491e-33	1.2037517224684e-31
LDLRAD3	0.249725756283422	6.84140300406504	13.9094167195067	7.89663383294908e-33	1.32230570821546e-31
PMS2L4	-0.577802	9.47511949593496	-13.9089	7.9280118694738e-33	1.32684971255827e-31
LYL1	0.741843764037432	8.50099878048781	13.905799121253	8.12322829931911e-33	1.3587945518861e-31
CSPP1	-0.394407	7.85563505691057	-13.9056	8.136974741213e-33	1.36036648800183e-31
LILRB4	0.424870091711229	7.03809501219512	13.9036	8.2657775361131e-33	1.38116197291463e-31
HIGD1B	0.836352786229946	7.35182501626016	13.9005277636652	8.46508751389877e-33	1.41371029062869e-31
LOXL3	0.361478878074863	7.10041042682927	13.9001821641614	8.48799597773147e-33	1.41677969148047e-31
BFAR	0.481796184491978	9.06713459349593	13.899677242985	8.521576650261e-33	1.42162622730754e-31
CCDC90A	-0.598719	8.96774929674797	-13.8996	8.52705365873774e-33	1.42178165482578e-31
CXorf36	0.242325923395717	6.88585585772358	13.8974644007892	8.6703179816277e-33	1.44489902219134e-31
PLLP	-1.07782	8.61253886585366	-13.8966	8.72622372390953e-33	1.45344131035085e-31
COLEC11	-0.747555	7.68611056910569	-13.8942	8.8911229238917e-33	1.48011881351428e-31
CDKL2	-0.489425	7.45884954878049	-13.8895	9.22916000128172e-33	1.53557513212815e-31
DOCK8	0.734556925668446	8.46296743902439	13.8871874344968	9.39582849661777e-33	1.56247482920895e-31
GCM1	-0.471298	7.18265824796748	-13.8871	9.40526328418978e-33	1.56295208531045e-31
WASF3	-0.582716	7.79838482520325	-13.887	9.4086917411751e-33	1.56295208531045e-31
DAG1	-0.286166	7.9874873699187	-13.8861	9.47715306230023e-33	1.57348910715898e-31
LOC91316	-0.891265	7.98536732113821	-13.8848	9.57303834813459e-33	1.58856572694775e-31
LOC645241	0.408231065106949	7.18568645528455	13.8832608631082	9.68877268068733e-33	1.60691839582131e-31
PLCL2	-0.747146	9.19986018699187	-13.8756	1.02860577802984e-32	1.70426252665879e-31
SASH3	0.760035479278065	7.50028967073171	13.8756030216909	1.02865973476081e-32	1.70426252665879e-31
CALCRL	1.12121432205882	8.47410602439024	13.8734737062037	1.04592793655662e-32	1.73195478324464e-31
SLC39A1	0.555709831149736	10.2693443861789	13.8720773784135	1.05740870757112e-32	1.75003938480554e-31
NUP107	0.417824808957212	8.80304292276423	13.8690616632027	1.08263564233145e-32	1.79084309318497e-31
TCL6	-0.270179	6.82745531707317	-13.8686	1.08664502725562e-32	1.79652518248181e-31
OIP5	0.358807036497328	7.03563517479675	13.8643490287044	1.12326677443503e-32	1.85609005305481e-31
IGFBP2	-1.19528	8.51869952439024	-13.8643	1.12403230070721e-32	1.85637435935172e-31
APAF1	0.257121388235294	7.4685671097561	13.8632832002126	1.13266527766464e-32	1.86964484883112e-31
TSPAN4	0.401929451871659	8.29611903658537	13.8627380583087	1.13750267698498e-32	1.8766394375575e-31
SPARCL1	1.53866302941176	11.0310294756098	13.8606013789157	1.1566626239558e-32	1.90724337782485e-31
GALNT11	-1.1424	11.5568374674797	-13.8599	1.16321589386998e-32	1.91703862804284e-31
LINGO1	0.578280229010688	7.40976340243902	13.8573546309963	1.18639565710365e-32	1.95421043466046e-31
APOLD1	1.7484012131016	9.45436694715447	13.856420963193	1.1950864877984e-32	1.96748975464915e-31
LPXN	0.917788447459884	9.24074897560976	13.8557009688216	1.20183179560936e-32	1.97755384359078e-31
BST2	0.984839951203208	9.75024877235772	13.8544782763844	1.21337390557506e-32	1.99549609707613e-31
TPX2	0.607150041443846	7.17922827642276	13.8519311804987	1.23777510457229e-32	2.03455624125177e-31
AAA1	-0.0829712	6.74302971138211	-13.8503	1.25346588794454e-32	2.0583974586912e-31
LARS	0.431273117112298	9.37658753252033	13.850306434418	1.25359563900471e-32	2.0583974586912e-31
PTPN6	0.258640623395716	7.41226016666667	13.8502018998139	1.25462040584882e-32	2.05899928095232e-31
DDX60L	0.377011709893049	7.18429660162602	13.8468113076924	1.2883165020568e-32	2.11319036100349e-31
VEGFB	0.277114613368981	8.4524210203252	13.845733034834	1.29922082426186e-32	2.12995950644187e-31
ELK3	0.344947067780745	7.06202708943089	13.8414390125703	1.34356762823084e-32	2.20150840288427e-31
C12orf35	0.633768334491974	8.48236031707317	13.8405346631502	1.35309841540383e-32	2.21596431590742e-31
NAGLU	-0.631279	9.08532069918699	-13.8364	1.39709795718907e-32	2.28682491370351e-31
COCH	-0.458572	7.00037363414634	-13.8357	1.40513977914752e-32	2.29878516170159e-31
C21orf119	-0.316286	7.25864711788618	-13.8334	1.43040697563206e-32	2.33889859894255e-31
PGM2	0.413227688235289	8.0492079796748	13.832683648175	1.43872915011614e-32	2.35127731534132e-31
SLC31A1	-0.718933	8.85292056910569	-13.832	1.44623199973906e-32	2.36230480166254e-31
ABLIM1	-0.392469	8.37765	-13.8277	1.49592336621888e-32	2.44219639328427e-31
APOC3	-0.611395	6.99909141056911	-13.825	1.5273692884408e-32	2.49223324686637e-31
C14orf131	-0.519118	8.59316050813008	-13.8212	1.57345872677765e-32	2.56609952938502e-31
ENTPD5	-0.946635	7.90745670731707	-13.8172	1.62347814489657e-32	2.6462947562462e-31
ANAPC13	-0.634341	11.1538720406504	-13.817	1.62609150981185e-32	2.64917408473514e-31
UGT3A2	-0.274006	6.82432953658537	-13.8136	1.67077076229028e-32	2.7205470819594e-31
P2RY5	0.846520583556153	9.09613502845528	13.8091260060241	1.72955039509498e-32	2.81479377515977e-31
LOC88523	-0.729742	9.42384886585366	-13.8088	1.734029418488e-32	2.82061571556446e-31
PLGLB1	-0.426708	7.10146451219512	-13.8063	1.76805662331753e-32	2.87447043541435e-31
LOC391378	-0.304568	6.84990291056911	-13.8034	1.80813680413601e-32	2.93810489524023e-31
DTX3L	0.385268870320854	7.13614058130081	13.8008042074928	1.84575256559227e-32	2.99767083342296e-31
EVI2A	0.38549175120321	7.0365	13.798836418702	1.87435107091527e-32	3.0425377009979e-31
AGXT2	-2.14484	9.71810354065041	-13.7976	1.89225769614977e-32	3.07001144894008e-31
TEAD4	0.304646511096255	7.39769363414634	13.7944725753709	1.93936131108994e-32	3.14480154540661e-31
LOC654346	0.414318385695188	7.03992020325203	13.7922007554984	1.97409230730455e-32	3.19946152189048e-31
CLMN	-0.224543	7.06466455284553	-13.7894	2.01802751269432e-32	3.26897465546755e-31
TMEM125	-1.03355	8.18789224796748	-13.7878	2.04239037243883e-32	3.30672726966286e-31
TMEM194	0.417853502941175	7.69168104065041	13.7864394451192	2.06498091099449e-32	3.34157283475984e-31
NCF4	0.520613411497317	7.27595910569106	13.7838767912161	2.106740393728e-32	3.40738570402336e-31
BEST1	0.483101278208555	7.16335977235772	13.7827772504126	2.12491548564392e-32	3.43500549823989e-31
GUCY1B3	0.666544133689832	7.74044889837398	13.779920668848	2.17286934124564e-32	3.51071038192994e-31
TMEM188	0.354355548796789	8.33391147154471	13.7778	2.20959531898171e-32	3.56820555383314e-31
IL27RA	0.706605393582888	8.0030881504065	13.7758729911484	2.24267512960104e-32	3.6197563495315e-31
SDHAP3	0.314889752540106	7.05203995528455	13.7730755279106	2.292224654076e-32	3.69782295923142e-31
SLC26A4	-0.442692	6.86456758536585	-13.7712	2.3258277143872e-32	3.75009746938306e-31
MAZ	0.237179240641717	6.99367030081301	13.7710087327199	2.32953341595226e-32	3.75413731329143e-31
GPR65	0.527876	7.24080997560976	13.7706568156008	2.33594621338293e-32	3.76253334472802e-31
ARPC1A	0.507533427673799	10.595281195122	13.7688052810338	2.3699773226613e-32	3.81538294662097e-31
CCDC109B	1.15245406510695	8.33116281300813	13.7615921109505	2.50734441784964e-32	4.03445130608729e-31
BATF3	0.489172474732621	7.14040102439024	13.7591952551462	2.55472818187452e-32	4.10858084982185e-31
NMI	0.552211841577539	8.07339998373984	13.7577066312265	2.5846061889566e-32	4.15449545686343e-31
LOC647854	-0.332042	7.01337528455285	-13.7522	2.69847112569058e-32	4.33529413516186e-31
LGALS9B	0.211125045721922	7.14531168292683	13.7480439023741	2.78721526515041e-32	4.47556948120661e-31
NR2C2AP	0.461290833689835	8.08072182926829	13.748	2.788740170906e-32	4.47572050004821e-31
DSN1	0.39504065093583	7.52047747560976	13.7448706748864	2.85715333442644e-32	4.58316698978764e-31
SCTR	-0.840752	7.32138866666667	-13.7418	2.9262363837798e-32	4.69157734928919e-31
UBC	0.35125440160428	12.0904631707317	13.7409307363722	2.94643401201138e-32	4.72153974875594e-31
SNRPB	0.469974487700528	10.1145045121951	13.738806459918	2.99572180055007e-32	4.79806338562243e-31
CYP4F12	-0.650766	7.25072157723577	-13.7364	3.05302844634024e-32	4.88734543508304e-31
MTMR3	-0.244565	7.74150124796748	-13.7342	3.10599222242076e-32	4.96958755587321e-31
AIFM1	-0.696069	8.55918826422764	-13.7328	3.13930617575059e-32	5.02032194158887e-31
GABRA2	-0.395107	6.80106582520325	-13.7327	3.14205371829849e-32	5.0221482017566e-31
C7orf23	0.617684779545455	9.90269811382114	13.7253683530758	3.32717350484895e-32	5.31532110478422e-31
PWWP2A	0.343620514973256	7.66791975609756	13.7248143925629	3.34159670016801e-32	5.33563781425499e-31
COX5A	-0.714457	11.7541651138211	-13.7243	3.35378511460538e-32	5.35236726453348e-31
JOSD1	0.457989206818185	8.51182070325203	13.7223073367612	3.40765654665483e-32	5.43556842322096e-31
TUB	-0.29904	7.10596058536585	-13.722	3.41685071367262e-32	5.44745618367379e-31
NME5	-0.993022	8.40845352439024	-13.7206	3.45315155027339e-32	5.50252575102148e-31
TMED2	0.579372858957212	10.8963372398374	13.7203547792628	3.46000786096357e-32	5.51064388446743e-31
GAL3ST1	1.59922855080214	9.40196862601626	13.7157534011631	3.58657774545759e-32	5.70883132934651e-31
TNFSF9	0.495988267914439	7.15746868699187	13.7156992175754	3.58809539433991e-32	5.70883132934651e-31
ADORA2B	0.526422566443847	7.07318405284553	13.7152767359674	3.59995086466844e-32	5.72478205626989e-31
FAM113B	0.944832589438502	8.32196158130081	13.7140162189871	3.63555589815179e-32	5.77846486250956e-31
CISH	-0.714087	7.6864513699187	-13.7107	3.73040316294875e-32	5.9262067515001e-31
S1PR5	0.475799248663102	6.99236203252033	13.7105472559076	3.73536798414958e-32	5.93108175351263e-31
GPX3	-1.69165	13.4331280162602	-13.7102	3.74662753600383e-32	5.94594161979705e-31
ITGB1	0.474188013636368	9.06068145934959	13.7043189956369	3.92149143033215e-32	6.22029675156135e-31
CENPM	0.364826664171123	6.95574050813008	13.7024992189609	3.97760159594067e-32	6.30610126310311e-31
ZNF10	-0.440339	7.72907082926829	-13.6987	4.0986283976019e-32	6.4946857283175e-31
PRR16	0.367580112165775	7.09883835772358	13.6963294293893	4.17387460391635e-32	6.61057203091157e-31
AHCY	-0.929684	10.9962776260163	-13.6933	4.27209097267367e-32	6.76270271382754e-31
HSPA6	0.806566028609624	7.6945353495935	13.6911577089174	4.34583018723791e-32	6.87595185922113e-31
C20orf20	0.511546453475937	9.05762045121951	13.6886789969968	4.43073606804398e-32	7.00674540993001e-31
RNF130	0.513564260561502	9.64166899593496	13.6869760032946	4.49002875431514e-32	7.09692265967547e-31
TNFAIP8L2	0.290139757085553	6.79203477642276	13.6806087367359	4.71882326162422e-32	7.45478745573765e-31
C17orf53	0.393278490374338	7.16370688211382	13.6782443759501	4.80671542170684e-32	7.58980607728369e-31
UBE1	-0.291676	8.70689329674797	-13.6771	4.85115402481362e-32	7.65610988376237e-31
CDK2	0.399428097994656	7.90707025609756	13.6739	4.97292393567121e-32	7.84432983902145e-31
FZD7	-0.428947	7.83154839430894	-13.671	5.08788058075966e-32	8.02161817369769e-31
NDUFS7	-0.583773	10.3103128943089	-13.6708	5.09320228724288e-32	8.02596310050163e-31
FAM38B	0.788232469786093	7.68775222357724	13.6696031039114	5.14208296942466e-32	8.09891013512604e-31
CDC2L6	0.672577785427801	9.21369216666667	13.6682832775883	5.1953234547005e-32	8.17864708923158e-31
CYP20A1	-0.243768	7.78027818699187	-13.6668	5.25639955175637e-32	8.27063269511767e-31
TMEM45B	-0.896188	7.29076200406504	-13.6661	5.28399785593762e-32	8.30987697002156e-31
PCDH9	-0.12449	6.80122585772358	-13.6648	5.33703453809584e-32	8.38906735435366e-31
TRADD	0.414706814973264	7.80248569918699	13.6636974784289	5.38462666009417e-32	8.45962440621525e-31
FAM49A	0.297236945454543	7.08864067073171	13.6599621745853	5.54390101363877e-32	8.70548311780224e-31
FGF11	0.991278268850271	7.51864346747967	13.6596650385227	5.55677121594494e-32	8.72131478348007e-31
MS4A4A	0.38209309144385	6.95783024796748	13.6584423554904	5.61004552831161e-32	8.80051274451289e-31
DNAJC12	-1.11519	7.90580135365854	-13.6566	5.69006790091048e-32	8.92157012232982e-31
FLJ39639	0.272052425133683	7.17488801219512	13.6556670110311	5.73287273030234e-32	8.98418131281849e-31
BEND7	-0.407543	7.77116687398374	-13.6533	5.83801678990799e-32	9.14437482164856e-31
DTL	0.314930562700535	6.90240647154472	13.6506	5.96359705175538e-32	9.33640219113655e-31
[truncated: 29,282 more rows]
