# Supplementary material for: COL1A1 drives tumor progression in kidney renal clear cell carcinoma by regulating EMT through the PI3K/Akt pathway
Source: Cancer Cell Int. 2025 Aug 25;25:314. doi: 10.1186/s12935-025-03956-y (PMC12376327; doi:10.1186/s12935-025-03956-y)
Supplement: Supplementary file 4 — Supplementary Material 4. [file 12935_2025_3956_MOESM4_ESM.xlsx]

## Sheet: Sheet1
Differentially Expressed Genes (DEGs) in TCGA Datasets
gene	logFC	AveExpr	t	P.Value	adj.P.Val
UMOD	-11.3044	2.18435010745954	-45.7452	1.76118421975774e-200	1.61726024531914e-197
AQP2	-9.82143	1.68950306748126	-54.8381	1.74941718702894e-239	1.00403425906558e-235
FXYD4	-8.27583	1.69498046840064	-43.0844	3.06806529100189e-188	2.13435075410698e-185
SLC12A1	-8.07052	1.71373250676639	-46.7226	7.0033455819394e-205	7.65599069164681e-202
KNG1	-7.76911	1.44277823304366	-48.4152	2.21875140181867e-212	3.18349224572195e-209
KCNJ1	-6.96799	1.80749356791124	-40.5569	2.95766104861344e-176	1.74100063315432e-173
CLDN8	-6.79388	1.38857667936217	-34.7859	1.28059263639596e-147	4.81943691044952e-145
TMEM213	-6.60028	1.59528146468134	-29.7708	1.89057682355148e-121	3.98183230626343e-119
CLCNKB	-6.55465	2.12281459940268	-29.6468	8.62902453473576e-121	1.78465329949485e-118
SCNN1G	-6.30432	1.58254830743207	-34.2061	1.19517285555369e-144	4.15720958256757e-142
RHCG	-6.27896	1.67730015059781	-25.943	6.43932307924248e-101	7.54222142500866e-99
ATP6V0A4	-6.17226	1.6524352812485	-26.8444	8.84776462210168e-106	1.22360320740716e-103
DUSP9	-6.03512	1.36978712999557	-49.1093	2.06335218546838e-215	3.64372124013829e-212
SFRP1	-6.03067	2.71074134412617	-32.3749	3.61350699487081e-135	1.06352923181089e-132
SERPINA5	-5.96598	2.46000405148684	-31.4394	2.85949743231988e-130	7.29394250597415e-128
SLC4A1	-5.95053	1.6363240159043	-28.7904	3.17517198795809e-116	5.73956089193337e-114
CLCNKA	-5.827	1.71996257207358	-32.1648	4.52024427711602e-134	1.28112651691052e-131
SLC12A3	-5.70156	1.38213644015861	-28.5704	4.76664208659232e-115	8.2899850289318e-113
GGT6	-5.43396	1.47173955424658	-34.6111	1.00333596619356e-146	3.71509415740411e-144
EGF	-5.25242	2.18900586928295	-31.6256	3.01126967970189e-131	8.22972833772814e-129
MUC15	-5.24627	0.870398097763194	-50.6334	5.58140031548368e-222	1.16483824584144e-218
CLDN16	-5.23994	1.47693868238686	-39.3492	2.0866043751504e-170	1.19755441600819e-167
AL035661.1	-5.22616	1.53359390057124	-27.6828	2.73373185604728e-110	4.26927089927057e-108
ATP6V0D2	-5.15136	1.64351656518143	-23.6779	1.11204185640811e-88	1.00114293715925e-86
CALB1	-5.1345	1.03963025381809	-32.3449	5.18033309178282e-135	1.50537856693744e-132
TMEM52B	-5.12847	2.13547430962065	-29.1925	2.26669416794624e-118	4.4859050011674e-116
MCCD1	-5.11974	1.40761473578563	-33.2228	1.41071444838312e-139	4.62653879879017e-137
FOXI1	-5.11851	1.17556346982802	-24.3269	3.47042320252474e-92	3.44893963031863e-90
ATP6V1G3	-5.10522	1.13724630356899	-25.3313	1.29495522629665e-97	1.42924457356213e-95
CLDN19	-5.08994	1.5664791191984	-34.3086	3.55677195596421e-145	1.27582521551673e-142
KCNJ10	-5.07421	1.2781	-47.6548	4.96779540346645e-209	6.7085693574929e-206
MT1G	-5.01162	4.72951317520686	-16.8339	1.2955057401011e-52	3.68536868345738e-51
SCNN1B	-5.00305	1.72315101885192	-31.1342	1.15449055141842e-128	2.91248786691348e-126
TFCP2L1	-4.9476	2.38413029929545	-24.4046	1.31951445106417e-92	1.33445344727225e-90
MAL	-4.89026	5.40336356762871	-18.2589	7.00993105270617e-60	2.62523633241396e-58
ALDOB	-4.88039	4.86476033078737	-13.6655	2.46736778923336e-37	3.59640395793208e-36
RAB25	-4.86567	1.69231492160597	-24.9149	2.30557041852679e-95	2.43912350682578e-93
TMPRSS2	-4.854	1.40792018076848	-30.588	8.80116623870982e-126	2.04089266002082e-123
EHF	-4.84238	1.43122915081202	-32.7629	3.44235972704761e-137	1.08255140073742e-134
SLC9A4	-4.77677	0.786097304030917	-55.0133	3.40880041886657e-240	2.60852770719733e-236
PROM2	-4.77086	2.03876924847695	-26.9958	1.3537074565975e-106	1.91833716550055e-104
SPTBN2	-4.73667	1.83126805549912	-29.194	2.22324717510186e-118	4.43818133902726e-116
MT1H	-4.72259	2.34905624334256	-18.6923	3.98030572472493e-62	1.58089755229256e-60
NPHS2	-4.70708	0.925547720429886	-26.3319	5.12758686511859e-103	6.43245965369003e-101
TACSTD2	-4.54294	4.69348345097485	-20.0987	1.66272711788569e-69	8.44496160294286e-68
SLC26A7	-4.54139	1.35520227893036	-26.545	3.6376257800091e-104	4.74482812679937e-102
AQP6	-4.51908	0.958264980139814	-27.2722	4.40589845118926e-108	6.52556198348076e-106
PVALB	-4.51677	1.66255147929455	-17.3263	4.20675585167612e-55	1.29979130668814e-53
MFSD4A	-4.48903	2.99556361291822	-38.3931	1.01168238742398e-165	5.2784528563846e-163
TSPAN8	-4.45073	1.90840628716111	-24.058	9.85007548463961e-91	9.38291215356314e-89
NR0B2	-4.4448	0.972214489221256	-28.8016	2.7674079716419e-116	5.04217339722088e-114
VTCN1	-4.44421	1.44506117449124	-26.861	7.20079921462092e-106	1.00798016811008e-103
CASR	-4.44391	1.09102305670565	-41.3849	3.21279093288332e-180	1.99340652557304e-177
SCNN1A	-4.44169	3.62355552406843	-21.0687	1.16551829436645e-74	7.02278306660643e-73
RANBP3L	-4.41016	1.33602627690664	-36.8463	4.85648367395839e-158	2.10359048496345e-155
HEPACAM2	-4.39636	1.00038418312946	-23.6608	1.37585590124338e-88	1.23380952831423e-86
HS6ST2	-4.38719	0.834412442696848	-52.3521	3.05029958908678e-229	1.4005145533333e-225
PCP4	-4.37256	1.60290546598196	-21.5276	4.11427978838295e-77	2.69861488862593e-75
HRG	-4.36456	0.710189389986195	-46.1969	1.60621689449888e-202	1.60321396726134e-199
ADH1C	-4.35796	1.28965579659267	-32.3903	3.00242939101238e-135	8.95152877006121e-133
AP005432.2	-4.35357	0.931320821764897	-51.7694	8.50042853663176e-227	3.25240563192425e-223
PRDM16-DT	-4.33685	0.996248785250672	-39.0332	7.29368325327715e-169	4.08392893769472e-166
C7	-4.32342	4.62186011499941	-16.0517	1.02590664943937e-48	2.52430213839011e-47
L1CAM	-4.31997	1.84759268163693	-23.0592	2.42055881417268e-85	2.00609273274232e-83
GPC3	-4.31041	3.08630938654944	-25.9977	3.26053370652707e-101	3.87834571506435e-99
PPP1R1A	-4.26933	2.87021538654662	-15.573	2.29184348708503e-46	5.01561972669315e-45
DMRT2	-4.25244	0.978172001396564	-24.9134	2.34735342816503e-95	2.4719354426782e-93
ACP3	-4.22757	1.22740636341111	-51.0771	7.19831727854611e-224	1.83613077515092e-220
ADGRF1	-4.20911	1.01149541819564	-30.5683	1.11891932325221e-125	2.5687030903901e-123
XPNPEP2	-4.16383	1.86992223002049	-20.4702	1.78624949260623e-71	9.514368817114e-70
AC015910.1	-4.1408	1.12882558508106	-21.4893	6.59884956327129e-77	4.30368719954599e-75
ESRRB	-4.13388	0.928800554492098	-46.5504	4.13976518008121e-204	4.31984496541475e-201
SLC13A2	-4.12846	1.07950450357813	-28.3065	1.23358240422455e-113	2.1133844219241e-111
NELL1	-4.11239	0.740521487775463	-43.3012	2.98519239755585e-189	2.21067941518354e-186
HPD	-4.10633	2.4921171669816	-17.6427	1.0278602042264e-56	3.43973567178213e-55
TMEM207	-4.10091	0.579792699703718	-49.0259	4.75897415942677e-215	7.80369784128288e-212
SLC13A3	-4.09859	1.9772945915249	-17.4219	1.37255705145697e-55	4.35218124727869e-54
AL359704.2	-4.05647	1.89560351169842	-19.2557	4.56295499748545e-65	1.99147828664018e-63
HMGCS2	-4.02176	4.19881623782816	-13.2838	1.3410803265682e-35	1.80358412753521e-34
LINC02437	-4.01838	0.566060262054553	-56.1515	9.00124727632811e-245	1.03320816861332e-240
NAT8L	-4.00511	1.02604546319274	-34.5743	1.5478197352112e-146	5.64020597797515e-144
FGF9	-3.96348	0.921576365973149	-27.8738	2.57829448842059e-111	4.25826665976054e-109
SLC22A8	-3.96171	1.11047010050397	-21.2552	1.1779077760964e-75	7.28874092071295e-74
PLPPR1	-3.95353	0.958860252835939	-33.8397	9.16544490731624e-143	3.09428115790087e-140
TFAP2B	-3.91565	0.694848178770135	-46.1339	3.08676111366129e-202	2.95261562026343e-199
BSND	-3.8881	0.711836738828831	-32.0779	1.28539071548298e-133	3.59862373845644e-131
HSD11B2	-3.8855	5.6501408982454	-19.6414	4.30439546832772e-67	2.0207772344867e-65
HOXB9	-3.85877	2.48522	-21.7052	4.60375441640806e-78	3.21241307408753e-76
INPP5J	-3.82014	1.64630310886483	-24.2772	6.441047574947e-92	6.34622872008834e-90
ELF5	-3.81897	0.57972050018018	-43.759	2.22293418751275e-191	1.70106333809101e-188
PTGER1	-3.81301	0.944015316580913	-37.4561	4.39829521526711e-161	2.06064618891606e-158
S100A2	-3.80098	3.20401402084358	-24.1004	5.80738142218062e-91	5.55500230454169e-89
DPEP1	-3.79624	2.91187755751616	-15.7608	2.76853613473795e-47	6.31154757151729e-46
TMEM45B	-3.79578	2.21037006787927	-27.6363	4.86152983742809e-110	7.54095543769167e-108
IRX2	-3.78206	1.11650634933595	-43.1116	2.28833433659115e-188	1.6416653551601e-185
PRR15	-3.7685	1.87267077149623	-30.7872	7.79740648372708e-127	1.86463604840544e-124
NUPR2	-3.76689	0.974443606040246	-24.8639	4.34694818352379e-95	4.53604042950707e-93
SOSTDC1	-3.75442	1.98953756224825	-20.0253	4.06044034706311e-69	2.05773794806905e-67
PLA2G4F	-3.74834	0.833118222273331	-27.4626	4.16935155059954e-109	6.33879493689494e-107
PRR35	-3.74252	0.53927171024398	-59.84	3.46382453772819e-259	7.9519019912626e-255
AC104237.3	-3.713	0.83969898346962	-38.2899	3.26238572913737e-165	1.66432420408459e-162
NDNF	-3.65465	2.16886855075457	-14.5895	1.22257012541873e-41	2.1523422062299e-40
DNER	-3.64192	1.53690409086246	-21.5933	1.83054955720025e-77	1.25071208882875e-75
WNK4	-3.62976	1.96716122875411	-29.6478	8.52418391418976e-121	1.7789971828914e-118
ESRP1	-3.6213	1.22367	-23.2743	1.67506457239589e-86	1.42423916253675e-84
ALB	-3.60871	1.91179452187536	-17.5379	3.52336270272017e-56	1.15221990835252e-54
F11	-3.60708	1.18146554361532	-29.9897	1.3005114109971e-122	2.81658872285475e-120
FAM3B	-3.59729	1.03955684526872	-35.2006	9.84586783158331e-150	3.83104386118064e-147
LINC00645	-3.59721	0.86294514594752	-32.073	1.36384830639455e-133	3.77227296022889e-131
DIO1	-3.5961	1.43710124620985	-21.2724	9.52932876470846e-76	5.94469566444055e-74
AIF1L	-3.5867	6.05476049597809	-17.7461	3.03817912554485e-57	1.03482905319189e-55
TMEM30B	-3.56959	2.33137230509559	-23.0677	2.17979769712463e-85	1.81310201930761e-83
GATA3	-3.56601	2.87396892848939	-24.5789	1.50914258021701e-93	1.54666902741258e-91
NRK	-3.56573	0.768059830856058	-41.8876	1.31307862434409e-182	8.37342943862979e-180
KRT7	-3.55102	2.88023335532024	-15.4584	8.27598302066602e-46	1.76901063505987e-44
PIGR	-3.52374	4.93213021853856	-10.6198	2.60115901091228e-24	1.93251803927227e-23
DEFB1	-3.51363	8.24171406785197	-14.2755	3.68174643229525e-40	6.10707029235565e-39
HSPA2	-3.51118	3.5553881754217	-26.1335	6.03004205351066e-102	7.36338699055554e-100
IRX1	-3.50987	0.952696762259291	-37.949	1.57582972251761e-163	7.6970899871993e-161
C16orf89	-3.50367	1.96941729403857	-22.0489	6.60409838385446e-80	4.82835307637411e-78
PRR15L	-3.50063	2.74520918789615	-15.1556	2.41845632834089e-44	4.84895213360016e-43
LINC01187	-3.49099	0.884323409087584	-18.2677	6.30999410398159e-60	2.36696952034486e-58
TDGF1	-3.49001	0.832986964312564	-24.4026	1.35302416626218e-92	1.36234104319653e-90
GCGR	-3.45767	0.773468189401639	-26.2139	2.22120852756946e-102	2.75633968472498e-100
TMEM72	-3.45664	4.21106933634845	-15.7564	2.90872760687677e-47	6.62456941181251e-46
LIPH	-3.45349	1.50382532382069	-23.9806	2.57840960179871e-90	2.40620118815012e-88
SLC34A1	-3.45278	1.69724015750701	-14.9231	3.15962214983524e-43	6.03958748490988e-42
DCN	-3.43899	3.50469949681104	-14.5662	1.57671306591327e-41	2.76099175089024e-40
RHBG	-3.4345	0.861973958557064	-22.866	2.66351371763697e-84	2.15303818365464e-82
SUSD4	-3.43393	1.62250718021305	-25.1063	2.12943611023647e-96	2.31684667216581e-94
SH3GL2	-3.40411	1.25485588082935	-21.0835	9.71953896870534e-75	5.88737351199389e-73
CHGB	-3.40227	1.15267702770455	-27.5817	9.54871430256272e-110	1.46139889495955e-107
SLPI	-3.39806	4.29465073600298	-9.65907	1.19005135788206e-20	6.95519577976029e-20
LINC00379	-3.39251	1.07106392933869	-28.6337	2.18664986409466e-115	3.83197869694818e-113
AC007906.2	-3.38945	2.08535353013553	-26.2956	8.04838764625613e-103	1.00416758258208e-100
NPHS1	-3.35311	0.864971078695632	-23.9122	6.03255236193422e-90	5.58424615213403e-88
FABP1	-3.33469	1.44823153115823	-17.0191	1.51210839640094e-53	4.44474679336446e-52
CRHBP	-3.33343	1.87401829248138	-22.006	1.12332901903227e-79	8.13509914508638e-78
SLC36A2	-3.32209	0.947419135889251	-19.5568	1.19880971234672e-66	5.54860374321443e-65
KLK1	-3.31966	1.10081219526262	-14.2476	4.97162110115352e-40	8.19336005880698e-39
ERP27	-3.31395	2.93174150483352	-18.6991	3.6696959991753e-62	1.46575012937375e-60
LHX1-DT	-3.31268	0.795533103577232	-31.5432	8.15139660600896e-131	2.10260238072076e-128
SLC7A8	-3.31096	3.71674467435413	-20.6919	1.18487549328614e-72	6.61829360081992e-71
FGF1	-3.3034	2.50933439640827	-22.3791	1.11178951873317e-81	8.56488321528768e-80
SMIM5	-3.29543	1.28346	-29.1223	5.36613692222187e-118	1.035213490113e-115
ANKRD2	-3.29232	1.49723110898495	-21.6347	1.09875837607678e-77	7.55830191864501e-76
CWH43	-3.27556	1.12967858180887	-23.1283	1.0270694065781e-85	8.60526728715822e-84
EPCAM	-3.27219	5.8011490252607	-18.528	2.83676612288375e-61	1.09267852152756e-59
AL031123.5	-3.26888	1.48492411541475	-26.5129	5.41388035923231e-104	6.90480285593867e-102
LAD1	-3.25372	2.59857138510536	-17.4082	1.61240734694692e-55	5.09862747436095e-54
ATP12A	-3.24717	0.479330162183628	-51.2278	1.65251198376053e-224	5.41953108731293e-221
GSTM3	-3.24685	4.01933350126811	-23.4195	2.7592906711467e-87	2.381392328478e-85
LINC01055	-3.23839	0.628515948742709	-27.7137	1.86627857716612e-110	2.95476946868984e-108
AL031710.1	-3.23834	1.81973591249576	-19.7341	1.39718156463353e-67	6.69626245914237e-66
ERBB4	-3.23168	0.917944698781881	-29.1023	6.85793644837019e-118	1.31198039204362e-115
GRHL2	-3.23104	0.80235609411122	-28.2322	3.08384243903816e-113	5.24413117577771e-111
SHISA3	-3.22506	3.20232035980198	-15.5078	4.763744034086e-46	1.02879841759654e-44
SOST	-3.21899	0.576617439213269	-28.9496	4.47961076384634e-117	8.4293790414443e-115
CHL1	-3.21062	1.31992174935336	-27.7043	2.09574063722509e-110	3.29533683621756e-108
BMPR1B	-3.20911	1.21840741331144	-20.8221	2.40502143215192e-73	1.38030192544779e-71
TYRP1	-3.20693	0.581852750459187	-38.5448	1.81291489337102e-166	9.90930647788538e-164
CA10	-3.20066	0.54377015426089	-43.8604	7.53831464887211e-192	5.96748584117783e-189
UCHL1	-3.1868	3.74386170604606	-13.9239	1.59414634609896e-38	2.46111752975076e-37
STAP1	-3.18395	1.50394320571588	-17.8055	1.5080039447158e-57	5.22160581581305e-56
MAL2	-3.17364	4.63458001071927	-15.5568	2.74766617677959e-46	5.98464633968967e-45
FAM151A	-3.17156	2.73151917309281	-14.7745	1.61737837525139e-42	2.97994826329423e-41
SLC9A3	-3.16818	2.3370701239358	-17.5611	2.67993436223369e-56	8.80160989324734e-55
PAPPA2	-3.16697	1.11298574183453	-22.4766	3.32260879763997e-82	2.59446020977622e-80
MYO3B	-3.14925	0.993753673500088	-27.8486	3.51947362081342e-111	5.73025219241232e-109
FAM167A	-3.14135	1.53152618139973	-27.6136	6.4371248571036e-110	9.91792451976693e-108
SIM1	-3.1393	1.91624077430193	-19.2586	4.40527828567808e-65	1.92632330674879e-63
RALYL	-3.1312	0.529269105237323	-45.1099	1.35917883604983e-197	1.15565439034059e-194
HSPB7	-3.13086	2.13103330007803	-18.6579	6.00220475365869e-62	2.35946257756408e-60
GPC5	-3.1262	0.620457424133861	-51.0958	5.99763089364089e-224	1.72109515531643e-220
ATP1A1	-3.12586	6.49530099210581	-21.3853	2.37591655541664e-76	1.52758899633677e-74
CNTN1	-3.1223	1.13997234509514	-25.4798	2.04246903280579e-98	2.27616318379236e-96
EPN3	-3.12028	0.836509393259281	-30.8544	3.44530979643774e-127	8.32568178913908e-125
C1orf116	-3.11534	1.45437091758196	-20.5065	1.14575502598426e-71	6.15997614321326e-70
SLC4A9	-3.11474	0.7075482558408	-28.8288	1.98060241533779e-116	3.66682981039595e-114
FREM1	-3.11171	1.36161192802055	-25.0376	5.00841132539311e-96	5.34781854869998e-94
ESRRG	-3.10979	2.08454897317413	-23.0687	2.1519033332213e-85	1.79640890257314e-83
AC087045.3	-3.10852	0.542550477369076	-42.7988	6.66288576432031e-187	4.37028195690004e-184
ERVMER34-1	-3.09745	0.763955154707079	-36.4731	3.61542097244757e-156	1.50907671389962e-153
ARL4D	-3.08919	3.64826480974471	-20.664	1.66845314305042e-72	9.25185478381849e-71
TNNC1	-3.08479	1.28789953808252	-30.4625	4.05963084781322e-125	8.94472382738217e-123
PIK3C2G	-3.08135	0.525268817698209	-40.5619	2.80102341212613e-176	1.69218669663631e-173
ADH1B	-3.07017	2.11891313594776	-16.7062	5.6757485172054e-52	1.56420358594819e-50
PCK1	-3.06969	4.85410427075252	-10.3814	2.21814296599443e-23	1.54919099696787e-22
CTXN3	-3.06933	1.28219728136194	-15.6807	6.82381166434608e-47	1.53282039509191e-45
KLRG2	-3.06843	0.651542868846217	-30.4618	4.0911094736905e-125	8.94472382738217e-123
TMEM178A	-3.0676	2.14747673398514	-25.7214	1.01207645003397e-99	1.16754970167989e-97
SLC9A2	-3.06275	0.866724941918307	-26.5161	5.20360040749477e-104	6.67369019859539e-102
ERVE-1	-3.05446	0.535788410554556	-37.7962	9.0051999346285e-163	4.30692447706805e-160
AL049838.1	-3.05076	1.91155367968819	-27.8001	6.40866963396413e-111	1.0360833013163e-108
AC148477.4	-3.0467	0.884493792949548	-22.8111	5.25743715604523e-84	4.23491174706423e-82
CALCA	-3.04454	0.607999379624424	-21.3073	6.20016197514633e-76	3.88899230774411e-74
OVCH2	-3.04451	0.697652002673829	-38.4853	3.55631302231668e-166	1.89865762914707e-163
SLC4A11	-3.03587	1.50517095179486	-26.0003	3.15710828922284e-101	3.77488203102545e-99
TCF21	-3.0208	1.69894854031781	-26.8143	1.28608111145377e-105	1.76793796860144e-103
PDE1A	-3.01831	3.39119337775594	-20.6055	3.41603219837596e-72	1.87164322620804e-70
AP1M2	-3.00158	4.04849503206954	-19.8665	2.8021474133713e-68	1.37161829784147e-66
MTURN	-2.96611	4.11789250289578	-24.3789	1.8170493335153e-92	1.81365224128307e-90
DDN	-2.96553	0.600202244643449	-27.0855	4.45465646457688e-107	6.43179550045859e-105
PLG	-2.96404	1.84111050747242	-11.0527	4.89005299463196e-26	4.00502841947078e-25
EPB41L4B	-2.94785	0.857843589037976	-29.9412	2.35143821142656e-122	5.04504364670276e-120
AC104237.2	-2.92654	0.636832455758415	-36.7604	1.30854213621e-157	5.5630003372172e-155
SYT7	-2.92632	1.1178304761029	-26.5413	3.8054185815875e-104	4.935649399859e-102
ARMH4	-2.92622	1.70099093445646	-29.907	3.57308043818005e-122	7.59511181660179e-120
PTH1R	-2.92538	4.35918950583555	-15.2702	6.76387846861112e-45	1.39714452955779e-43
FOLR3	-2.91981	0.895053374734517	-27.856	3.21317848525333e-111	5.26892417756862e-109
SLC30A2	-2.91051	1.34681880018587	-18.5876	1.39221241664632e-61	5.41712210999145e-60
LINC01762	-2.9084	0.805716503579816	-43.0363	5.14922028391618e-188	3.47678382523129e-185
AC107057.1	-2.90254	0.477969939623969	-31.5881	4.74010540617631e-131	1.26533255592546e-128
RNF150	-2.90049	2.02250850759049	-24.5097	3.57029804429834e-93	3.64281476457587e-91
CYP4F2	-2.89844	0.92068206234138	-18.4234	9.88344164583697e-61	3.76900614391161e-59
PTGER3	-2.89012	4.05363876312095	-13.1846	3.74933303299353e-35	4.88498515541615e-34
PRRG2	-2.88752	1.89001500473169	-26.6039	1.75010922394242e-104	2.33588706128175e-102
SOWAHA	-2.86173	1.36949330506114	-23.2845	1.47689508277518e-86	1.26041191134832e-84
BMP7	-2.86035	0.726417961201752	-26.5639	2.87369942433005e-104	3.769801010534e-102
GPAT3	-2.85969	3.69718239198137	-17.6552	8.86945364490723e-57	2.97249704125745e-55
AC104984.4	-2.85821	0.92013618965624	-26.5274	4.52193064420779e-104	5.83202032579091e-102
AP000757.1	-2.8576	1.56424875057588	-24.9222	2.10451248891095e-95	2.2367265374041e-93
PROX1	-2.84297	1.03784974916481	-25.6181	3.65848099593622e-99	4.19938741118539e-97
VGLL1	-2.84207	0.469952939384986	-27.3649	1.39688043372983e-108	2.10974895507472e-106
PTCSC3	-2.84018	1.0168193694014	-25.0419	4.7428445475329e-96	5.0879197326034e-94
AVPR2	-2.83413	1.64914519094736	-23.0052	4.7324512046698e-85	3.86629474397169e-83
TMC4	-2.82999	3.7142138631499	-15.6198	1.35512867436333e-46	2.99707986294403e-45
EFHD1	-2.82953	5.77760584533042	-20.7466	6.06818047643977e-73	3.42278179846751e-71
CLIC5	-2.82176	2.39344101989406	-17.3948	1.8870177950519e-55	5.94242352825879e-54
SEMA3B-AS1	-2.81958	1.53411898921255	-23.1815	5.30592281714928e-86	4.4618340700841e-84
AC119427.1	-2.81913	1.36285299770245	-22.0726	4.93063366972394e-80	3.65137281147911e-78
PCSK1N	-2.81057	3.37765844255453	-11.7459	6.8069806844531e-29	6.50303185905076e-28
SCIN	-2.81049	3.41562059017864	-14.3856	1.11970353786207e-40	1.89146682256803e-39
PRDM16	-2.80374	1.17832148960235	-30.4641	3.97678143782322e-125	8.86358946292308e-123
RASD1	-2.80334	5.70642339795535	-15.7967	1.84575001594043e-47	4.25430553372935e-46
PSAT1	-2.79811	3.76909488988912	-12.8375	1.32571657256101e-33	1.60688887836764e-32
ANGPTL1	-2.79725	1.81665083976625	-19.9757	7.42490198330753e-69	3.72169159019194e-67
CHRDL1	-2.79112	1.75464707421966	-13.6694	2.36753385254927e-37	3.45307971111649e-36
LYPD6B	-2.79029	0.779681987222759	-23.729	5.89178336358003e-89	5.34615299121371e-87
TJP3	-2.78678	1.37919837280832	-23.8796	9.05705735988363e-90	8.31691463243394e-88
GRIK5	-2.78618	1.10288026191539	-23.9523	3.66447041557545e-90	3.40588045871925e-88
RAP1GAP	-2.78268	4.48697634648366	-17.5015	5.39696660760389e-56	1.74750581679496e-54
KLHL14	-2.77733	1.19490365271057	-28.7788	3.66149720922743e-116	6.56695245564329e-114
GP2	-2.77469	0.401544732824035	-47.0601	2.17662654147851e-206	2.62993765856432e-203
SLC15A2	-2.77332	1.76695219671715	-26.5757	2.48223663867654e-104	3.2749831329941e-102
AC005082.1	-2.76974	1.35002398285405	-20.3797	5.39738974953288e-71	2.85502019539231e-69
ENPP6	-2.76527	0.935577814635697	-26.1953	2.79901302366141e-102	3.45467430022553e-100
COL26A1	-2.76398	0.672227633145159	-28.9534	4.27422942918855e-117	8.10937892610592e-115
B4GALNT2	-2.76017	1.07933385094583	-20.9301	6.39356076124381e-74	3.76351216399677e-72
MPP7	-2.7579	2.37609492882654	-24.7727	1.35210206658097e-94	1.39820752894141e-92
TMEM61	-2.75744	0.743475167572196	-23.9916	2.24791216277657e-90	2.10633957228007e-88
SLC16A5	-2.75301	3.12072675800778	-20.664	1.66840363120226e-72	9.25185478381849e-71
ATP6V1C2	-2.75172	1.39094430671656	-23.707	7.73937245487876e-89	6.99499108057683e-87
AC124017.1	-2.74751	0.400994604731889	-37.2962	2.75242322104012e-160	1.21514192087342e-157
AL139280.1	-2.74549	0.488981629247035	-30.6866	2.64931894836378e-126	6.2701458863492e-124
AFM	-2.74437	1.22645156105258	-16.554	3.27894864200677e-51	8.81165393115331e-50
SLC7A13	-2.74292	0.586007133451582	-20.8923	1.01714065738355e-73	5.94160256273643e-72
AC127526.5	-2.73395	1.06570745754789	-23.6407	1.76569380408425e-88	1.57723862491682e-86
AL031726.1	-2.72669	0.564954212542329	-47.3699	9.10387070062426e-208	1.16109755374573e-204
TMPRSS4	-2.72073	0.690759356258489	-27.2476	5.97382256324169e-108	8.79109260156023e-106
LRRC2	-2.72026	1.01727093790181	-28.0191	4.27981046311379e-112	7.11968179722488e-110
AC073172.1	-2.71009	0.408210316346519	-45.0409	2.80807252922745e-197	2.30231860905266e-194
LINC01543	-2.7051	0.43658884791741	-31.5493	7.57401945957014e-131	1.9985835026822e-128
AC103563.7	-2.70468	1.32609402595115	-21.5293	4.03025079149478e-77	2.65929107643897e-75
ARG2	-2.69691	3.61730293735264	-13.3772	5.07418796622272e-36	6.96282923733264e-35
CDH16	-2.69603	7.54173843815827	-16.0031	1.78265544960673e-48	4.33981136337451e-47
SLC47A2	-2.68715	1.28955834981634	-21.2604	1.10467061391342e-75	6.87260793593775e-74
LHX1	-2.68154	0.679994298900429	-25.9683	4.70140875867682e-101	5.53488414733045e-99
CEL	-2.68114	0.994706718300886	-27.1108	3.25610586383135e-107	4.73103938708711e-105
SIM2	-2.68102	0.533807669180714	-36.337	1.74948391527225e-155	7.04612320050964e-153
OGDHL	-2.67901	4.95711119461186	-13.3836	4.74509522519419e-36	6.5151406151186e-35
PROM1	-2.6779	3.38410512115614	-9.22161	4.5704494889284e-19	2.41759928380943e-18
SLC52A3	-2.67749	1.45790817304151	-26.8611	7.19621431630963e-106	1.00798016811008e-103
TCEAL2	-2.67416	0.913520010480986	-21.0517	1.43623290634439e-74	8.58635386222607e-73
COL4A6	-2.67126	0.606657756319132	-37.3405	1.65569846115308e-160	7.60197391453826e-158
LRRN2	-2.66026	1.78403581412478	-18.4269	9.48418381315475e-61	3.62276884856229e-59
AP000696.1	-2.65955	0.508362703486836	-38.182	1.11146824253053e-164	5.54695140082031e-162
MAB21L4	-2.65701	0.964678798120379	-20.5816	4.57272593647466e-72	2.4934933331033e-70
MECOM	-2.65373	3.82363317204145	-20.7304	7.40180270382524e-73	4.16478393803225e-71
UPP2	-2.65259	1.25074519051882	-21.3542	3.48273350161058e-76	2.22091980545761e-74
LINC02121	-2.65176	0.348528384523573	-34.1259	3.08844071538265e-144	1.05822885825432e-141
SLC44A4	-2.64396	3.99588573759246	-12.9167	5.90427894796906e-34	7.27951298649439e-33
MIR200CHG	-2.63956	0.655047543872866	-23.193	4.59555352758199e-86	3.87868096811396e-84
CGN	-2.63107	2.96683018719807	-17.3315	3.95696671426842e-55	1.22591207637598e-53
MAPK4	-2.62815	0.572130393764362	-31.0436	3.46467756743695e-128	8.55253794791935e-126
PAH	-2.62517	2.47271205582021	-9.68684	9.40234436917743e-21	5.52045063128405e-20
AC007993.2	-2.62237	0.439606136242394	-48.9494	1.02469276179022e-214	1.56825811549454e-211
ALDH6A1	-2.62179	4.72031810229625	-17.6683	7.59962171016695e-57	2.56188716006318e-55
AGR2	-2.62089	0.810946659718729	-17.9468	2.83963979215053e-58	1.02018170122691e-56
SLC14A2	-2.6174	0.554867251088849	-19.2837	3.25313753933326e-65	1.43344104588241e-63
NHLRC4	-2.61512	1.49942426740119	-32.7454	4.24612298132836e-137	1.31727358489669e-134
TUBB2B	-2.61325	1.89693071082273	-20.8062	2.92133013401244e-73	1.66828298225183e-71
HOXB8	-2.61274	3.08627645485357	-15.7787	2.26105123852214e-47	5.18033465895736e-46
PHYHD1	-2.61184	2.65454691912881	-16.6018	1.89140347132888e-51	5.10834699897612e-50
RPS6KA6	-2.60755	1.53887246930565	-21.7973	1.47891653146898e-78	1.04788539546091e-76
REEP6	-2.59677	2.33442214007612	-22.2681	4.38945158501625e-81	3.34779535007369e-79
OXGR1	-2.59152	0.670969344084296	-25.4735	2.20780285820025e-98	2.44852802974411e-96
SLC16A7	-2.59103	2.43611400881599	-18.6942	3.88815725768933e-62	1.54697445692849e-60
PLCL1	-2.58934	3.16755103411538	-20.6734	1.48659784553714e-72	8.28345309223206e-71
PAPPA	-2.58735	1.35407731564432	-25.5928	5.01188476304345e-99	5.66787381798959e-97
ITGB6	-2.56734	2.91100264594739	-14.7914	1.3433748768756e-42	2.49110315415454e-41
FBXO2	-2.56448	2.04161818676563	-18.9783	1.28690894825503e-63	5.36180920600557e-62
CDH3	-2.56398	1.33684167072557	-19.2832	3.27271722221784e-65	1.43930592472136e-63
LINC01983	-2.55178	0.366135914266771	-46.7613	4.70042784448412e-205	5.3953861012911e-202
SEMA6D	-2.55009	2.31658354938335	-20.6625	1.70030957392817e-72	9.40578479245035e-71
KLK6	-2.54788	0.513750853928814	-26.8545	7.80748780766597e-106	1.08628180363993e-103
TRNP1	-2.54508	2.53933226232331	-14.9682	1.92141381773079e-43	3.71295429407793e-42
OLFM4	-2.54233	0.626410877166664	-20.8265	2.27943362870603e-73	1.31479793503026e-71
SLC22A6	-2.5375	3.56346400962175	-7.501	2.2153324028103e-13	7.80140910742693e-13
BSPRY	-2.53532	2.84694216175488	-14.7892	1.37751877573303e-42	2.55029826891154e-41
GALNT3	-2.5318	2.26079137646468	-18.943	1.96711267090761e-63	8.13675776324794e-62
MST1L	-2.53149	1.56705900208942	-17.5805	2.13452062053255e-56	7.07102307151019e-55
HOXB-AS3	-2.52897	1.61358031421145	-21.7952	1.51688572859404e-78	1.0714814052718e-76
ALDH1A2	-2.52322	2.0413808997471	-15.5399	3.32216145125534e-46	7.21540779909828e-45
NIPAL1	-2.52017	1.33623511120324	-24.1614	2.71875002071502e-91	2.63351663398965e-89
CYP2B6	-2.5194	0.605612998077363	-24.7193	2.63010843794107e-94	2.70759638609027e-92
KLK7	-2.51761	0.474967910188401	-25.4946	1.69916316893927e-98	1.90281409118725e-96
C1orf226	-2.51219	1.83024883140392	-25.7514	6.9694773889917e-100	8.12174073193312e-98
ACSF2	-2.50851	3.24510203802749	-20.5245	9.19200673073499e-72	4.9769079839029e-70
SERPINA4	-2.5075	1.02617954089605	-17.4242	1.33624203680176e-55	4.24289190025698e-54
EMX1	-2.50658	2.86220174706039	-22.0945	3.76154296939133e-80	2.8036929203999e-78
CYS1	-2.50553	6.29593872921242	-12.1032	2.08385385666792e-30	2.16662287081185e-29
SLC2A12	-2.50518	0.852371709160111	-31.5476	7.73250983951393e-131	2.0172185043832e-128
LINC01230	-2.50302	0.564223440710415	-19.7808	7.93472564522593e-68	3.83489466605161e-66
MFSD6L	-2.50158	0.715711332374088	-28.2166	3.73996788106753e-113	6.31312078276966e-111
GMPR	-2.49792	3.37031685348652	-19.375	1.07995868450312e-65	4.88043533860987e-64
ANGPTL3	-2.48821	2.25745365568101	-11.5541	4.30896305126819e-28	3.95683459071855e-27
PDGFRA	-2.48139	1.94625275989406	-15.0439	8.33144562148494e-44	1.63894599085201e-42
MRAP2	-2.47819	0.934648883428724	-27.039	7.92679539367533e-107	1.13028224753171e-104
IGFBP2	-2.47655	3.93581417489228	-14.4777	4.12551966634919e-41	7.06787723734167e-40
SCD5	-2.47641	4.2604471714485	-12.3257	2.30076917149335e-31	2.51637722105635e-30
MOXD1	-2.47433	2.76355553539674	-13.2777	1.42892338581625e-35	1.91835053615108e-34
PAK6	-2.46831	0.822427533682295	-30.6335	5.05821404751003e-126	1.18491244784375e-123
NAP1L2	-2.4629	2.35495564425956	-15.7069	5.08287734070158e-47	1.14850014872526e-45
TAGLN3	-2.44845	0.675167413147052	-26.3707	3.1681104402076e-103	3.99617095471681e-101
LDHD	-2.43904	3.83191679054732	-15.2194	1.19036213362036e-44	2.42907942235756e-43
G6PC	-2.43537	2.08639477619286	-10.5517	4.81605817887625e-24	3.51437532143872e-23
AC016526.1	-2.43473	0.336896115879725	-50.5234	1.64747379076658e-221	3.15175465121904e-218
VAT1L	-2.42593	1.40976479516789	-16.3339	4.10255094247533e-50	1.06061105840548e-48
ANK2	-2.41921	3.24393495187349	-14.7662	1.77242851441646e-42	3.26300251848106e-41
LRRC19	-2.41438	3.45785118552459	-12.433	7.88539358504059e-32	8.83048685520863e-31
S100A14	-2.41327	2.92499306190845	-16.6782	7.83847457346086e-52	2.14478975903386e-50
CGNL1	-2.41267	4.98604424264493	-15.6207	1.3405228104256e-46	2.96763569517266e-45
ABCA4	-2.40919	0.730769733172158	-21.1218	6.06826750378372e-75	3.71491245558301e-73
ANXA3	-2.40777	2.48590384062851	-14.1408	1.56818763304281e-39	2.53348933791442e-38
AL031123.4	-2.40686	0.731871091881146	-24.0238	1.50727410310861e-90	1.41813490102723e-88
CLDN10	-2.40437	4.48295	-14.8174	1.01002382671488e-42	1.88360008041377e-41
GPRC5A	-2.40417	2.31070522508887	-12.6671	7.47549115914165e-33	8.75585972144973e-32
AC106772.2	-2.38266	0.490364543051167	-28.3819	4.86474350624865e-114	8.3969862160113e-112
GABRA2	-2.38227	0.411045957610607	-32.7165	6.00261728252711e-137	1.837361132733e-134
B4GALNT3	-2.38179	1.65150337551596	-20.3258	1.04282657446522e-70	5.50348728045934e-69
FAM222A	-2.38075	1.66141591770301	-25.9698	4.61117809264493e-101	5.4566399728273e-99
TOX3	-2.37761	1.79534525345134	-15.1427	2.79049313813413e-44	5.58025705332275e-43
AC023421.1	-2.37616	0.535204669405091	-19.7305	1.45972808721683e-67	6.98145368713265e-66
CYP17A1	-2.37466	0.814257995806038	-16.5214	4.76891863448119e-51	1.27302401269517e-49
CLSTN2	-2.37148	1.50093108714771	-19.0364	6.3997004975499e-64	2.70567079783155e-62
LUM	-2.3658	5.33865394517654	-8.44188	2.22789464543447e-16	9.79991902188907e-16
SLC22A7	-2.36567	1.51806953162305	-13.0421	1.63174540928226e-34	2.07075618357616e-33
PLEKHB1	-2.36167	2.13636790411078	-19.4564	4.04226605801729e-66	1.85596603787806e-64
MAN1C1	-2.36007	2.44966040410399	-20.2022	4.71000783631645e-70	2.42983482917566e-68
AL353152.1	-2.35694	0.628378127354517	-27.1281	2.62603802145639e-107	3.83986973621493e-105
RASSF10	-2.35635	1.18710624344441	-23.46	1.66710977848058e-87	1.44969087820374e-85
MARVELD2	-2.34902	2.81754414623224	-18.3289	3.04892518231425e-60	1.15501939621103e-58
AL031429.2	-2.34559	2.36131877078935	-13.4061	3.75012495782681e-36	5.18624208776085e-35
LZTS3	-2.34222	3.30377524207989	-19.5925	7.77992581014071e-67	3.6375510554664e-65
DIRAS1	-2.3403	0.936404948997159	-20.4939	1.33721377073129e-71	7.17252722772857e-70
HPGD	-2.33647	2.60595023052545	-14.0126	6.18712612928592e-39	9.72196129705797e-38
IYD	-2.33446	0.886804939359886	-22.0718	4.9773495421193e-80	3.67411618773096e-78
PRSS22	-2.32313	0.638119889200024	-23.4902	1.14596022693103e-87	1.00796202795616e-85
COBLL1	-2.32306	3.82122693005342	-21.2278	1.64869465368979e-75	1.01744847217087e-73
AQP3	-2.32299	6.71642111687377	-14.1158	2.05122400708333e-39	3.29070227327827e-38
MISP	-2.32168	1.91659417059712	-13.2358	2.20798409422059e-35	2.91649544597365e-34
FAM169A	-2.31513	0.778802202189113	-26.4865	7.51845780094881e-104	9.53597987493822e-102
FAM83B	-2.31246	0.56718138896147	-26.775	2.09375707502137e-105	2.84416456634707e-103
RPS24P17	-2.30931	0.757161321949669	-20.7677	4.68311776053572e-73	2.65457615873132e-71
FOXJ1	-2.29912	0.794091645279372	-21.544	3.36336427198958e-77	2.2380508287555e-75
GLDC	-2.29493	2.55425871424861	-16.3389	3.87477975495869e-50	1.00285590568869e-48
ABAT	-2.2947	3.04140132278943	-17.2699	8.12908001981615e-55	2.48494394161011e-53
ERMP1	-2.28696	4.77269618677118	-20.1357	1.05896279010538e-69	5.42647517242171e-68
DNASE1L3	-2.28564	2.90257417415768	-15.3193	3.91328411386962e-45	8.1670239456459e-44
CPAMD8	-2.27706	1.90689157392928	-21.5295	4.02135887864184e-77	2.65929107643897e-75
DNASE1	-2.26413	1.85317568376983	-21.1019	7.7559254672086e-75	4.7228854363583e-73
AC090709.1	-2.25755	0.301936210579862	-36.2873	3.11036208113866e-155	1.23111348787414e-152
MYH14	-2.25733	2.50123758722649	-13.5378	9.45166490510545e-37	1.34437342767352e-35
LGI2	-2.25249	1.67783515046371	-19.7418	1.27366689177207e-67	6.12988906381789e-66
SLC14A1	-2.25151	2.33060515893764	-14.9098	3.65604935239582e-43	6.96530497783825e-42
C21orf62	-2.25003	1.91162878416305	-14.5845	1.29061842777144e-41	2.27040055527578e-40
CA8	-2.24629	1.12004556478528	-22.1651	1.57092385256002e-80	1.1824163568269e-78
SLC6A19	-2.24275	3.14641868680869	-6.73882	3.66671868026208e-11	1.07974423733679e-10
FBP1	-2.2328	5.00355201200443	-12.7252	4.15369989410479e-33	4.94075069787376e-32
AC130371.2	-2.22844	1.65043331315435	-20.1651	7.39917612128856e-70	3.80858489274488e-68
UGT3A1	-2.22732	3.05735051473125	-9.02487	2.26426853507689e-18	1.14243544526945e-17
CNKSR1	-2.22451	1.14806280483438	-20.2859	1.69676953720669e-70	8.91367008367367e-69
LINC01976	-2.2169	0.382095001040773	-34.9759	1.37424861104094e-148	5.25810422727781e-146
KDF1	-2.21596	2.66239229129838	-16.399	1.94614166874893e-50	5.08277295670866e-49
LINC02038	-2.20959	0.922182549297592	-27.3171	2.52753726001994e-108	3.792462279626e-106
SHISA2	-2.208	1.25371931402391	-19.4505	4.33932560684516e-66	1.98047510847603e-64
PADI2	-2.20429	2.91506550340028	-15.5666	2.4630041172638e-46	5.38506528762144e-45
ITLN1	-2.20324	0.667606954500389	-28.6503	1.78275808132305e-115	3.14821363637949e-113
DEGS2	-2.20323	1.84594824689316	-17.6328	1.15389196988421e-56	3.85588034245005e-55
CAPS	-2.19964	2.6776168829309	-18.119	3.6915838474127e-59	1.34094446811793e-57
C5orf38	-2.19918	1.09176399805059	-18.186	1.66722879339337e-59	6.14359091652194e-58
ST6GAL1	-2.19795	5.07123776232398	-17.0992	5.95123915266041e-54	1.77201812227789e-52
GAL3ST3	-2.19508	0.497690002205701	-29.1983	2.10984964716514e-118	4.24875599561141e-116
WNT9B	-2.1931	0.935146241011384	-25.7305	9.04060583108605e-100	1.04820802052648e-97
CBLC	-2.19251	1.66568655157151	-17.3542	3.03513604438478e-55	9.45422227556872e-54
LINC02061	-2.18472	1.34769463156252	-13.5375	9.48439989222131e-37	1.34819423111904e-35
FAM245A	-2.18215	0.393008658119422	-51.0157	1.31222128557196e-223	3.01246640528755e-220
COL9A2	-2.18018	2.28831605305003	-16.5539	3.28177205694824e-51	8.81165393115331e-50
DUSP15	-2.17887	1.84260259511743	-15.5032	5.01533808992993e-46	1.0821157568658e-44
PACRG	-2.17669	1.61328696614545	-15.7415	3.43908661578612e-47	7.80920983566784e-46
LINC01874	-2.17618	1.00568431105813	-13.2137	2.77601729480525e-35	3.64165880210538e-34
AC087379.2	-2.17291	1.3371420800401	-12.4733	5.26419392687218e-32	5.93566306381162e-31
NXPH2	-2.17135	0.452048137538283	-21.3285	4.77928525817339e-76	3.02253585872965e-74
TCIM	-2.1625	6.11911646376027	-13.4025	3.89501716733425e-36	5.37690373484621e-35
COL4A4	-2.16097	3.11049997173911	-17.0472	1.09073993558901e-53	3.22266624212573e-52
COL4A5	-2.15951	1.90444782375337	-19.3204	2.08902527196394e-65	9.29413821094499e-64
KCNK13	-2.15946	1.99622807424513	-21.8709	5.95450510227985e-79	4.2452662618956e-77
CYFIP2	-2.15884	5.75903858281082	-17.5351	3.6387550979791e-56	1.18657529523162e-54
CADM4	-2.15386	3.70923552464569	-13.1711	4.31484907532238e-35	5.59638362837151e-34
WNT7B	-2.15022	0.601357638093652	-17.7519	2.83730594713211e-57	9.6928619982607e-56
WFDC2	-2.1485	6.11272051336648	-9.14072	8.85177345227387e-19	4.59855540040397e-18
FBLN5	-2.1433	4.92642110894092	-11.8583	2.28912536656141e-29	2.2525268341256e-28
BICDL1	-2.14039	4.35302788543969	-14.2687	3.95980841878587e-40	6.56356114585322e-39
MUC1	-2.13762	5.27536737010457	-11.8632	2.18331200224671e-29	2.15024854721483e-28
DAO	-2.1367	1.93616761203042	-11.4801	8.7329281278859e-28	7.91479790887787e-27
SLC5A2	-2.13483	0.672882380203145	-19.887	2.18487532161489e-68	1.07635585318268e-66
PPARGC1A	-2.13451	3.46405141643105	-13.767	8.437399266442e-38	1.26105061822727e-36
NR3C2	-2.1344	3.13523469129407	-16.4425	1.18108703627829e-50	3.10942833622025e-49
ILDR1	-2.13436	3.05140941933911	-16.3961	2.01086136153484e-50	5.24583457690401e-49
PNMA8A	-2.12901	3.30496065380215	-12.7779	2.431115447763e-33	2.90834379021861e-32
FMO5	-2.1262	2.41314029504459	-18.6854	4.31926243391211e-62	1.71256144551503e-60
AC112243.1	-2.12313	0.267095964756033	-28.8831	1.01514349908643e-116	1.89468693565261e-114
IRF6	-2.12241	3.70824243746464	-12.1699	1.07847722305136e-30	1.13832651078575e-29
GATA3-AS1	-2.12205	0.366173559667246	-36.4332	5.73924960143217e-156	2.35278487678711e-153
FA2H	-2.11957	1.36505252200985	-16.4182	1.56041334651329e-50	4.08931611825406e-49
FYB2	-2.11843	1.04105469233243	-18.5866	1.40791393400281e-61	5.46894757747928e-60
TNNI1	-2.11602	0.617486127338861	-32.2199	2.32801065405022e-134	6.68051757312887e-132
MT1F	-2.11181	4.65726643343952	-11.3995	1.8806144702396e-27	1.67273407180514e-26
HPCAL4	-2.11144	0.678900039604043	-21.0923	8.71987287586973e-75	5.29582332305136e-73
ANO5	-2.10933	1.18521086933803	-16.7152	5.11652779258932e-52	1.41178039103934e-50
SLC22A12	-2.10562	3.95965967895333	-6.4806	1.86921026110362e-10	5.20138908656435e-10
CCDC160	-2.10475	1.94804213956704	-17.6953	5.53345121900768e-57	1.87638758692407e-55
DACH1	-2.10286	2.28011722746236	-17.0428	1.14796624623102e-53	3.38738574739402e-52
IL1RL1	-2.10238	2.10956696756389	-11.8025	3.93639455563975e-29	3.81782043995867e-28
FOXC1	-2.10227	3.95063289239651	-17.827	1.17068134214472e-57	4.08439689538242e-56
MPPED2	-2.10115	1.43352645283652	-21.5846	2.03854703480942e-77	1.38049924124247e-75
FOXCUT	-2.09818	0.735421172934562	-33.5821	1.95493037368069e-141	6.50425167950546e-139
NUAK2	-2.09557	4.35634023348134	-15.1714	2.02970249372869e-44	4.10474486837392e-43
NPNT	-2.09556	4.60078279345207	-13.2462	1.98226389689091e-35	2.62741525871389e-34
CCDC181	-2.09464	0.96224381134533	-27.7858	7.64720936275578e-111	1.22767122615933e-108
PPM1H	-2.09313	2.94664809303376	-17.0623	9.15318578355692e-54	2.71485382471727e-52
FAM171A1	-2.09175	4.59860381733518	-16.8664	8.89229649691662e-53	2.54856992109507e-51
TMEM174	-2.09168	3.62605604371173	-7.19317	1.83987592216661e-12	6.01767082849108e-12
PLPP4	-2.09004	0.869581012129235	-22.4382	5.34750521585227e-82	4.13342347610507e-80
NTRK2	-2.08772	2.43849199379604	-12.6878	6.0654504354805e-33	7.15910260397563e-32
SLC38A4	-2.08718	1.45326200172681	-12.5795	1.81063084785381e-32	2.08145480091036e-31
CORO2B	-2.08444	2.16281651789303	-16.6286	1.38879623988438e-51	3.76417889953077e-50
GAS1	-2.07418	2.20180983084793	-17.9381	3.14923991187565e-58	1.12787988544352e-56
CAPN6	-2.07413	2.96406764145402	-8.2483	9.70840221417998e-16	4.07973255776917e-15
AC079310.1	-2.06707	0.261799479519634	-25.594	4.93379282957659e-99	5.60718227666286e-97
KLHL13	-2.0665	2.69384	-19.9904	6.20882800333692e-69	3.11895108255155e-67
USP2	-2.0657	3.84659652196271	-12.2895	3.29884938738924e-31	3.57393512913142e-30
PROZ	-2.0654	0.68140610696092	-20.0211	4.27531621316955e-69	2.1618597864699e-67
LINC02381	-2.0603	2.93142305883456	-17.8484	9.08511961887504e-58	3.18423039832846e-56
CKMT2	-2.05655	2.35091148932023	-9.79574	3.7133912904028e-21	2.23866396674835e-20
FAM81A	-2.05392	1.60476	-26.7599	2.52647436712244e-105	3.41178070858999e-103
FLRT1	-2.05279	0.54103875184931	-30.9966	6.1283726420343e-128	1.49669202918278e-125
ABCB1	-2.04949	4.1127930441954	-11.6858	1.21650374116165e-28	1.15116555588821e-27
CLDN14	-2.04525	1.26155463031868	-21.4679	8.59135579945718e-77	5.58730184385662e-75
ECRG4	-2.04296	2.65893916657176	-11.4491	1.1739880645196e-27	1.05649721666705e-26
SUCNR1	-2.04155	3.38593047402541	-11.7087	9.75840838524116e-29	9.26483793631022e-28
FRMD7	-2.03694	0.346773059027918	-31.0792	2.24932824053752e-128	5.61280743674128e-126
PRSS8	-2.03556	4.65414694822806	-12.0964	2.2281682039388e-30	2.31039103242199e-29
OCLN	-2.03428	2.1044209005976	-15.2756	6.37155933424103e-45	1.31776475347902e-43
PFKFB2	-2.03232	2.73529716267978	-17.5279	3.95819264207318e-56	1.28891104232729e-54
SPINK1	-2.03208	2.49353360842256	-8.6139	5.89269791875699e-17	2.70449152580776e-16
AMBP	-2.02966	1.93994735404551	-14.0359	4.82580067109408e-39	7.60892211581777e-38
MCF2L-AS1	-2.02966	1.07826572531525	-21.5506	3.09942366468261e-77	2.06841479854996e-75
WDR72	-2.02838	4.23918504999169	-11.2078	1.14757211032398e-26	9.76457114036606e-26
PALM3	-2.02795	3.40739827897241	-13.3285	8.42330944938973e-36	1.14287183823664e-34
ERICH4	-2.02679	1.27233697883525	-16.8735	8.18979405208321e-53	2.35310515711732e-51
CMTM4	-2.02425	4.51163659174131	-16.2821	7.41528888056645e-50	1.88937610245465e-48
LINC01606	-2.01699	0.388734816667903	-28.8059	2.62530738601396e-116	4.82153453285781e-114
AC144831.1	-2.01503	1.40121110903855	-20.1474	9.17782272659796e-70	4.71354085759529e-68
BEX1	-2.01122	2.19706800053103	-8.10938	2.74665703041153e-15	1.11641298596242e-14
CPN2	-2.01119	1.2782797339711	-9.20459	5.25448165325204e-19	2.76985385335722e-18
OXCT1	-2.00964	4.55260215617325	-13.2692	1.56119965560945e-35	2.08738849701958e-34
ADAMTS16	-2.00646	1.36545409118348	-17.0626	9.11339393857571e-54	2.70654831368541e-52
TENT5B	-2.00456	1.86563484932717	-15.6826	6.68411884879495e-47	1.50291201186862e-45
TFAP2A	-2.00203	1.02089409373668	-16.4733	8.28903616495699e-51	2.18977449066649e-49
HOGA1	-2.00004	3.6748460176281	-13.746	1.05370639718513e-37	1.56265747804774e-36
AC093496.1	-1.99815	0.868461305214582	-16.363	2.93746858563154e-50	7.64574448076454e-49
CNTN3	-1.99382	0.882790971831774	-16.3612	2.99896684389786e-50	7.79697416029028e-49
DTX1	-1.99026	2.11818956168023	-18.6315	8.23653709065419e-62	3.22672665512198e-60
EYA4	-1.98769	0.932935982849542	-23.5033	9.73840627769349e-88	8.63183756436329e-86
AC093583.1	-1.98551	2.35517439757161	-11.2545	7.3999263833339e-27	6.3768810053377e-26
LINC02343	-1.98383	0.336951585430533	-37.3323	1.81893901981779e-160	8.18772217214844e-158
MRGPRF	-1.9809	1.63453432354977	-16.3466	3.54474767047207e-50	9.19511551085054e-49
ALDH4A1	-1.98033	5.92564343792888	-11.8236	3.20621785331248e-29	3.12548379016962e-28
CYP27B1	-1.97721	1.31426579603603	-16.6904	6.80932026972768e-52	1.86764116406378e-50
LIX1	-1.97692	1.63182989958763	-9.80925	3.30740596849557e-21	2.00338044376657e-20
ASS1	-1.97607	7.08112	-12.1547	1.25401992165983e-30	1.31634820948993e-29
LINC01159	-1.97298	1.84737053886787	-19.7105	1.86182068910004e-67	8.88603275668805e-66
LCN2	-1.9713	1.3114553424018	-10.0553	3.93668542079738e-22	2.53362733964803e-21
SIRLNT	-1.96648	0.313791011780614	-29.5064	4.81687963627824e-120	9.87331301875353e-118
AL161793.2	-1.96377	0.358408343039156	-23.2278	2.98378323690817e-86	2.52762774057937e-84
LAMC2	-1.96371	2.62156728296889	-10.2064	1.04675832593096e-22	6.98965412693341e-22
PRKAR2B	-1.96331	2.64114746241306	-20.019	4.38447019789717e-69	2.21218202929946e-67
TSPAN1	-1.96278	6.90705076542657	-8.32873	5.2836490387088e-16	2.26046833733951e-15
GLOD5	-1.96238	1.46950280839816	-17.9239	3.72409711248593e-58	1.32343804042321e-56
DCXR	-1.96061	5.49974240654522	-19.5227	1.81213097274909e-66	8.37044079303839e-65
STAC2	-1.95959	1.87622423948094	-7.35588	6.06330257040865e-13	2.06521123306931e-12
MAP6	-1.95956	1.63760180837352	-21.6347	1.09965275986733e-77	7.55830191864501e-76
LINC02672	-1.95908	1.96413820415386	-12.6717	7.13943448261494e-33	8.38792207867918e-32
HNF4A-AS1	-1.95387	0.613702885775518	-20.8699	1.33844509232722e-73	7.77890733786226e-72
PIPOX	-1.9527	3.20485564802191	-9.91848	1.29182405598908e-21	7.9979516864459e-21
ARNT2	-1.94688	3.67769208295107	-13.4783	1.76433778649667e-36	2.46674193450694e-35
SHROOM3	-1.94453	2.45914104975931	-15.3486	2.82357231700247e-45	5.92511423047767e-44
RBP2	-1.94345	0.643443421242352	-28.0716	2.23883289430859e-112	3.75159757333155e-110
COX7A2P1	-1.94207	1.57552462632483	-13.4193	3.26845656412167e-36	4.53103607140949e-35
SLC29A2	-1.9412	2.33501918474263	-15.8987	5.81982176873169e-48	1.38022363992534e-46
TRPV6	-1.93804	0.370084746388001	-45.5197	1.85455055203967e-199	1.63749680858364e-196
ZDHHC2	-1.93565	4.0988782446389	-14.8654	5.96058016700983e-43	1.12253518370832e-41
DSP	-1.93254	4.65519267208754	-10.1094	2.45437784347788e-22	1.59753762837317e-21
HAO2	-1.92896	4.35014048405895	-6.9149	1.17191624844582e-11	3.6063915972615e-11
KCNQ1	-1.92671	3.88113817978327	-17.6248	1.26783592905699e-56	4.23048102083739e-55
CA4	-1.92579	3.05153355320121	-9.20394	5.28252420774814e-19	2.78399697514403e-18
CYP24A1	-1.92225	1.83673456977064	-8.80094	1.3561148488155e-17	6.51576571457879e-17
CCNP	-1.91937	0.60657326185917	-19.2154	7.41521946537176e-65	3.21349709020535e-63
ANXA9	-1.91448	4.4359494504653	-19.1952	9.46044692944729e-65	4.06710637002475e-63
NTNG1	-1.91052	0.456055539925318	-22.9912	5.6332532734214e-85	4.58590763822465e-83
DCDC2	-1.90966	4.21331229206918	-10.7416	8.59374043445602e-25	6.60926295322636e-24
FOXA3	-1.90814	0.674029909484531	-18.5068	3.65391423855156e-61	1.40272423368609e-59
CSDC2	-1.90755	2.62930667195804	-8.00743	5.84043007042733e-15	2.3101094611785e-14
TUBAL3	-1.9068	0.517509295093086	-18.2764	5.69343374017589e-60	2.13918426142746e-58
ABHD17C	-1.90608	3.07824020246669	-22.0388	7.48820810679429e-80	5.45735852405322e-78
C1orf210	-1.90403	4.03035955474471	-9.50751	4.27096370205538e-20	2.40609849590394e-19
NECTIN4	-1.90266	1.04630340739922	-16.1314	4.14110570765578e-49	1.02775528357464e-47
SLC5A3	-1.90224	4.66396130741274	-12.329	2.22599172617026e-31	2.43807691114936e-30
THSD4	-1.89865	2.23765061075805	-16.9077	5.5099866846713e-53	1.58711122107904e-51
PLAU	-1.89609	5.02194251507101	-12.9808	3.06056700224519e-34	3.83732586949988e-33
RBP4	-1.89587	4.71677919690633	-5.25427	2.04920768084432e-07	4.43515232668455e-07
PROC	-1.89219	1.7658016934811	-11.83	3.01343694046163e-29	2.94506052967977e-28
KCTD1	-1.88876	2.52279905453171	-19.3068	2.46375913136335e-65	1.09190189920287e-63
UGT8	-1.88799	4.4182883861056	-13.1811	3.88912684838568e-35	5.06424759264833e-34
OVOL2	-1.88649	0.480549016355591	-26.5904	2.06825347691083e-104	2.74456040863826e-102
GRB14	-1.88629	3.30113986012572	-12.9421	4.5507690995133e-34	5.63495179166812e-33
LINC01612	-1.88547	0.439107167340099	-23.457	1.73104466353664e-87	1.4996072581438e-85
PPP1R1B	-1.88263	0.481347776780622	-25.0758	3.11098823849546e-96	3.36881872599718e-94
LTF	-1.88166	3.43854102461219	-6.6202	7.79979043629752e-11	2.2427328287335e-10
ENAM	-1.88111	2.06652723611567	-13.0351	1.75364195674644e-34	2.2242186961894e-33
CRABP1	-1.87862	0.547266202499909	-14.182	1.00731946305943e-39	1.63775020633536e-38
THSD7A	-1.87488	3.07660085630864	-14.3533	1.58786035746297e-40	2.65882642058917e-39
LINC01802	-1.87365	0.549592769125115	-11.735	7.56922325480013e-29	7.21023478259114e-28
HS6ST1	-1.87363	4.58102468797092	-18.6587	5.94810950407561e-62	2.34220840283128e-60
SYNE4	-1.86787	1.09720371809519	-19.6503	3.86350143037444e-67	1.82498770240959e-65
AL353801.1	-1.86648	1.92613394779753	-13.3954	4.19627942167423e-36	5.77888342431765e-35
RNU7-159P	-1.86401	0.314790686821126	-22.6507	3.84202757097361e-83	3.06254954676532e-81
LINC01571	-1.85969	0.26098511332129	-32.7853	2.63188790213846e-137	8.39170146797119e-135
CCL11	-1.85916	1.02369938905113	-14.9768	1.7473980836547e-43	3.38237924169148e-42
LINC02303	-1.85704	0.456691892063368	-15.7745	2.37178767216802e-47	5.42862707776284e-46
AC025154.2	-1.85633	0.315945540442588	-31.6203	3.21001839857128e-131	8.66969322070598e-129
MYH10	-1.85522	4.77646078778354	-13.2997	1.1362891692474e-35	1.53355617039462e-34
AC007342.4	-1.85448	0.51539124510783	-24.1979	1.72730712996761e-91	1.680245329774e-89
PLA2R1	-1.85355	2.07581630638386	-16.0068	1.7084837884424e-48	4.16808313828609e-47
HOMER1	-1.85319	2.05613508952773	-19.0458	5.71911403456421e-64	2.42239300537806e-62
DIRAS3	-1.85086	1.99805143033554	-15.4501	9.08549251140925e-46	1.94023861938997e-44
KIT	-1.847	3.32826826432965	-11.2548	7.37827691434476e-27	6.36061220888519e-26
TRIM2	-1.84545	3.33118347521819	-15.2694	6.82714433783863e-45	1.4081828622081e-43
GALNT17	-1.84544	1.03187882535792	-10.7445	8.37328553661035e-25	6.44835679516819e-24
HOXD8	-1.84513	4.78007692857783	-16.3416	3.75655743085953e-50	9.73355405646076e-49
AC011297.1	-1.84258	0.720165062192253	-17.4927	5.98801517061924e-56	1.933429877242e-54
SORCS2	-1.84232	2.49368487695986	-9.29009	2.6030527050297e-19	1.40080358531099e-18
BTG2	-1.84152	7.11010584616297	-15.4794	6.54598529340892e-46	1.40445032131578e-44
SEMA3G	-1.83613	4.0210519751374	-10.9116	1.80680530529526e-25	1.44073738776183e-24
ACADSB	-1.83525	4.73202005346734	-15.2368	9.81283142803635e-45	2.00957333714033e-43
BDH1	-1.83034	1.50449544481996	-17.0404	1.17959354443822e-53	3.47624249032967e-52
NOS1	-1.82588	0.47227509529857	-29.1649	3.17983207056833e-118	6.23926537128523e-116
SLC34A3	-1.82463	1.47143219832309	-11.6796	1.29192503439278e-28	1.21851779024466e-27
ZNF503	-1.82247	3.9930407738704	-18.7023	3.52964173045442e-62	1.4141358674702e-60
GGACT	-1.82194	2.67876257792616	-13.6023	4.79864697908064e-37	6.91541360318607e-36
MMP7	-1.82186	5.77672531222561	-6.25695	7.3413034922785e-10	1.95085431499291e-09
PRSS35	-1.81961	1.7783826701404	-13.9067	1.91554238309256e-38	2.94936998582534e-37
MRO	-1.81932	1.90985299319474	-15.0283	9.89270005434736e-44	1.93777060706188e-42
RHOBTB3	-1.81893	3.69060229471576	-11.9633	8.22175495664968e-30	8.26749139464769e-29
FBLN1	-1.81881	3.63682727721969	-10.9245	1.60341188194775e-25	1.28256190152873e-24
ST14	-1.81866	5.1094696127045	-11.2296	9.35236594045873e-27	8.01127854086236e-26
COL4A3	-1.81448	2.72375552452294	-13.9785	8.91120281252057e-39	1.39216340551733e-37
PAQR5	-1.81402	4.07914560359196	-14.4003	9.54830287577596e-41	1.61414130426501e-39
AL360169.3	-1.81125	0.685465368529711	-14.793	1.3208644225659e-42	2.45134070726316e-41
KCNJ13	-1.81083	0.642638292554143	-16.4102	1.71112575650637e-50	4.47916921232801e-49
FLRT3	-1.80977	3.92058288462322	-8.55663	9.19608764298086e-17	4.15089626464632e-16
THRB	-1.80972	2.3071514593972	-17.8177	1.30634833698628e-57	4.53704066145143e-56
HOXB6	-1.80949	2.32627713875194	-16.8108	1.6929073669366e-52	4.78032895728949e-51
AC019080.1	-1.80504	1.28052052662183	-21.6343	1.10468502915373e-77	7.57022513859169e-76
SSC4D	-1.80331	1.51859788971263	-22.4392	5.28061305288091e-82	4.09550790050632e-80
KCNJ16	-1.80158	6.35202118405256	-10.3985	1.90458771830723e-23	1.33793207616827e-22
CR2	-1.80105	0.529729732823571	-17.7899	1.81258946740642e-57	6.23862314891291e-56
APCDD1L	-1.80033	1.31971153858168	-11.1802	1.48763902238429e-26	1.25604005284575e-25
AMPH	-1.79894	0.752275055903431	-23.4939	1.09439909877264e-87	9.6631231194321e-86
CNGA1	-1.79704	1.36168677300579	-15.7949	1.88424052683471e-47	4.33431961668782e-46
STRA6	-1.79511	0.611397886586968	-19.5659	1.07319647518978e-66	4.97724676382459e-65
AL355102.4	-1.7908	0.847633361596977	-16.9785	2.42443843690613e-53	7.0721516132216e-52
MAP3K15	-1.78882	0.672616502113109	-23.3275	8.64662833152527e-87	7.40674054503081e-85
NTN4	-1.78444	6.25818830506327	-11.3413	3.26409263851619e-27	2.87432967788324e-26
ABTB2	-1.78299	3.16849417330423	-14.1491	1.43494830314865e-39	2.32150163462886e-38
PLAT	-1.78121	4.36946318757848	-13.8543	3.3418201304709e-38	5.08404007522999e-37
EPS8L1	-1.77933	1.95965882235439	-11.4882	8.08961814739058e-28	7.34625647981192e-27
OVOL1	-1.77724	1.36476964105938	-17.3372	3.70079877626185e-55	1.14809780414383e-53
SLC16A12	-1.77719	5.3503554140476	-7.28909	9.58614869349904e-13	3.21034595998042e-12
HOXB5	-1.77658	2.51771139748733	-15.6036	1.62502898412942e-46	3.58709522967875e-45
AL161668.4	-1.77427	0.448558338381095	-28.6828	1.19410566417782e-115	2.12504525058374e-113
PTPN13	-1.77382	4.01229812652405	-15.1904	1.6432635645718e-44	3.34436184857047e-43
BCAM	-1.77318	7.13260518005217	-14.687	4.21502195416728e-42	7.60127721931015e-41
AC108860.2	-1.77081	0.374021341918483	-30.5011	2.53521778827934e-125	5.70597987897342e-123
GPD1L	-1.77019	4.26703025524375	-16.2009	1.8750133243098e-49	4.71981150067763e-48
ASPDH	-1.7687	2.38245146241674	-10.3435	3.1082168748294e-23	2.15184966210671e-22
APOD	-1.76412	3.2573676351297	-10.1455	1.78815189535542e-22	1.17623504474712e-21
FOXI2	-1.75611	0.853025320372334	-12.0256	4.46873495554201e-30	4.55545063829387e-29
AC019197.1	-1.75506	0.575391396239826	-25.5005	1.57928689781758e-98	1.77723967221559e-96
AC023154.1	-1.75346	0.314506622814482	-26.7768	2.04630162051692e-105	2.7962468037028e-103
CHAC1	-1.75148	1.89689097748881	-15.3722	2.17051912902741e-45	4.57562971947496e-44
RPRM	-1.74994	0.470992206734257	-21.5775	2.22571489368242e-77	1.50281578865492e-75
AL135999.3	-1.74895	0.45534275194631	-15.3912	1.75604924200429e-45	3.70870491708302e-44
SFXN2	-1.7483	2.79774331727156	-17.6001	1.69588430104248e-56	5.6342135888614e-55
GPM6B	-1.74823	1.79355597134392	-16.0923	6.4682297134521e-49	1.60012014581595e-47
FRG2C	-1.74492	0.375882855100708	-21.3572	3.35855430013909e-76	2.14769724424214e-74
GABARAPL1	-1.74465	6.40382657458883	-16.7225	4.69827957286077e-52	1.30263773133049e-50
APOH	-1.74382	1.54481171751804	-8.73082	2.35882337444152e-17	1.11399934595873e-16
DUSP26	-1.73971	0.75839481701569	-22.2792	3.82903386707567e-81	2.93010434954854e-79
TPTEP1	-1.73937	0.854846457477233	-19.2154	7.41888512353024e-65	3.21349709020535e-63
AC073174.1	-1.73701	0.274538758377201	-22.6935	2.26113036728616e-83	1.80866793873827e-81
FECH	-1.73125	3.78216821924653	-20.5202	9.69043038696533e-72	5.22214108905077e-70
AC241644.2	-1.728	0.571687569132114	-22.2677	4.4138229770579e-81	3.35523622795755e-79
GPR27	-1.72657	1.78714254525927	-13.5757	6.34638052566892e-37	9.10017849642606e-36
CCBE1	-1.72627	0.807525927725648	-14.7538	2.03085917823213e-42	3.7178974605004e-41
GABRP	-1.72584	0.993899922852426	-13.932	1.46215707228052e-38	2.26343492301712e-37
ADGRF3	-1.72527	0.630241115176763	-32.9226	5.08921170707441e-138	1.6455356783001e-135
LINC01020	-1.72149	0.282865365576301	-29.3145	5.06775239203229e-119	1.02956098817598e-116
MFAP4	-1.71946	4.73747207976598	-6.8344	1.98005705284598e-11	5.96042178296644e-11
CYP39A1	-1.71599	2.11307061318834	-12.9919	2.73300704494043e-34	3.43789823181904e-33
AC104794.5	-1.71437	1.44235165439626	-17.5697	2.4241591997151e-56	8.00739895652656e-55
CLDN11	-1.7138	1.18726866079323	-17.7148	4.39428368480369e-57	1.49230133952719e-55
BTC	-1.71357	2.20943631309827	-15.8632	8.70174326537477e-48	2.04050990953226e-46
SLC25A25	-1.71292	3.44632809150684	-15.2702	6.76754243528449e-45	1.39714452955779e-43
FAM180A	-1.71196	1.08306239399552	-14.6487	6.41179038352726e-42	1.14459931442174e-40
CYP1B1	-1.71125	4.21060214792091	-9.35377	1.53796594532401e-19	8.38050895010759e-19
SELENBP1	-1.71104	5.07145323869219	-18.2096	1.25953051387881e-59	4.67125072812856e-58
FREM2	-1.71101	2.42384740448323	-11.6418	1.85846706478351e-28	1.7407110732858e-27
CCDC8	-1.71026	3.55526825421978	-8.49448	1.48678688334557e-16	6.60963719615885e-16
LINC02675	-1.70925	0.609771244146467	-20.2145	4.05031596484118e-70	2.09894139062887e-68
CTXND1	-1.70918	1.03244435973093	-15.1046	4.2539967026952e-44	8.47734394998035e-43
SLC26A4	-1.70815	0.952003640102966	-17.9329	3.3494998448683e-58	1.19587041895244e-56
BDKRB2	-1.70789	2.82151554654727	-10.2176	9.48218223956342e-23	6.35754841336616e-22
SEMA3B	-1.70669	3.55105769061178	-11.9837	6.73248632988455e-30	6.79673213171326e-29
EPB41L5	-1.70562	3.54269679785854	-17.0081	1.71737064717056e-53	5.02878545243553e-52
LMX1B	-1.70412	0.399458949724144	-21.3068	6.24399210829562e-76	3.90581272016737e-74
PHGDH	-1.70357	3.26896905915151	-10.2184	9.41530923161167e-23	6.31455606281359e-22
LMO3	-1.70318	0.651872824393395	-25.2288	4.63639137710639e-97	5.09270989685318e-95
LHFPL3-AS2	-1.7023	3.05786012046295	-8.90332	6.0077153174394e-18	2.94510186936699e-17
ACOT11	-1.70204	1.80013194889741	-18.6629	5.65842271583736e-62	2.23196581249963e-60
SGK2	-1.70174	3.32927350747828	-14.2764	3.64342749649366e-40	6.04787888915437e-39
MELTF	-1.7007	1.54517154101395	-10.572	4.00752022315918e-24	2.93462972130989e-23
CYP4A11	-1.70001	4.21469029804673	-4.89056	1.28402542552346e-06	2.59483905754772e-06
PCCB	-1.69484	3.7426171518559	-19.3667	1.19457148683791e-65	5.37721129869371e-64
CTSV	-1.693	1.0309612921358	-18.187	1.647905797451e-59	6.08215006303578e-58
SCGB2A1	-1.69247	0.998133644347534	-13.1407	5.90750151156275e-35	7.619017539379e-34
CYP4F3	-1.69237	1.54793737826059	-9.50849	4.23589788393738e-20	2.38810185956656e-19
ARHGAP24	-1.69104	4.31348797275265	-14.6382	7.18392218214784e-42	1.27648066204e-40
CLNK	-1.69067	0.884900744837808	-11.4337	1.35948596749081e-27	1.22008285205968e-26
AL157373.2	-1.68991	1.41208521440367	-18.2338	9.44121529816301e-60	3.52425983089314e-58
DPT	-1.68818	1.06575017850015	-12.8877	7.94011239419471e-34	9.7320427246945e-33
AC087762.1	-1.68798	0.89876113110895	-19.8586	3.08361575737299e-68	1.50618227536195e-66
CDH1	-1.68739	5.53992977794348	-11.3027	4.70102899033101e-27	4.10347994414559e-26
TSPAN33	-1.68731	5.89173038084774	-15.007	1.25249308934618e-43	2.44087299253993e-42
PTPRO	-1.68623	1.47326294319291	-14.9076	3.74558116703109e-43	7.12995910875063e-42
MAGI3	-1.6858	2.49295877460358	-16.3523	3.32316155723402e-50	8.63007012097527e-49
CLMP	-1.68413	1.31755145400482	-9.95283	9.59750565615046e-22	5.99537244485024e-21
AGXT	-1.68382	1.06803747082368	-14.5408	2.07829773218658e-41	3.60358618110327e-40
CRB2	-1.68021	1.10908259996281	-12.5819	1.76724140458075e-32	2.03259323271344e-31
FAM107A	-1.68015	4.18226767750353	-11.6088	2.55108768117251e-28	2.37491159353923e-27
MFAP3L	-1.67921	3.95665999900181	-12.7223	4.27587576926605e-33	5.0808115960166e-32
CA2	-1.67904	7.31521578097266	-12.2517	4.80041488437917e-31	5.1787182566115e-30
LINC02568	-1.67864	0.758497494674912	-26.113	7.77773528709569e-102	9.44727349131512e-100
LINC02417	-1.6766	0.498178837460816	-20.3891	4.81429587310912e-71	2.5524662900454e-69
RDH10	-1.67632	4.63054756822252	-15.5326	3.60775688670952e-46	7.82828684765504e-45
SOD3	-1.67334	5.66122303640494	-11.7529	6.36128432175535e-29	6.09499182698404e-28
NAPSA	-1.67248	2.87911654133721	-7.91835	1.12227269867964e-14	4.34029891232962e-14
PLCXD3	-1.67235	1.42679584527203	-13.2694	1.55670366533454e-35	2.08259009586743e-34
SFTA2	-1.67071	0.626591731887898	-15.4646	7.72575934620405e-46	1.65293809236539e-44
AC105384.1	-1.67057	0.415052808011446	-23.8349	1.57922590686751e-89	1.43866226761736e-87
MTDHP3	-1.67017	0.797289188263748	-11.0398	5.51392831412763e-26	4.49833874582189e-25
GSTO2	-1.66994	1.71916550538089	-14.1273	1.81242112331133e-39	2.91574994589055e-38
RERGL	-1.66851	2.48800857674291	-10.5256	6.08902872318984e-24	4.41940665185802e-23
WT1	-1.66717	1.11606323035447	-12.1183	1.79563478255069e-30	1.87204303828411e-29
INSYN1	-1.66635	1.07563601483045	-13.6744	2.24447814067235e-37	3.27985262096849e-36
KITLG	-1.66565	4.29301318267533	-11.8445	2.61752498951685e-29	2.56797099078369e-28
FAM245B	-1.66495	0.764207555069877	-16.8446	1.14473250414731e-52	3.26454957735526e-51
SSTR5	-1.66358	0.481666153918757	-20.4271	3.02624115725196e-71	1.60818097794059e-69
MISP3	-1.66263	3.0720326458117	-15.9272	4.21809059505607e-48	1.00974667143589e-46
LARGE2	-1.66107	3.13097372722396	-10.0103	5.82610512220531e-22	3.69372812180247e-21
TREH	-1.66097	1.66387433903578	-11.1476	2.01707856608668e-26	1.68938608688989e-25
TPD52L1	-1.65862	2.51081037621214	-13.8709	2.8032641650776e-38	4.27889198388872e-37
AC103563.2	-1.65754	0.722431300682692	-16.9032	5.80915826746576e-53	1.6711885507044e-51
BCL2L10	-1.65747	1.52891467974493	-13.3709	5.41687693310893e-36	7.41092036670928e-35
DPP6	-1.65705	0.442255660621163	-20.8945	9.89444295294426e-74	5.79455935894748e-72
NRAD1	-1.65627	0.538176398095529	-15.0769	5.78370129869972e-44	1.1475923138656e-42
RAB11FIP4	-1.65599	2.09137230690958	-21.3921	2.18354875992783e-76	1.40808227195683e-74
LYPD6	-1.65177	0.612470831334054	-20.9209	7.16111929968591e-74	4.20454771772096e-72
ADTRP	-1.64832	1.40956606774586	-13.8164	4.99840568829593e-38	7.54923680172432e-37
LINC02294	-1.64802	1.66893956861176	-8.43392	2.36812076344085e-16	1.03988042016663e-15
RALGPS1	-1.64678	1.59175391370086	-19.6724	2.95554896293513e-67	1.40768750087348e-65
F3	-1.64473	2.89732756317674	-9.4108	9.5791572104288e-20	5.28372686400322e-19
ALS2CL	-1.64436	2.21074528356004	-13.3308	8.22368472487085e-36	1.11644666013519e-34
TBX3	-1.64134	2.6005340589048	-13.5348	9.75484923188599e-37	1.38492315285347e-35
NCCRP1	-1.6413	0.760692660671997	-20.8246	2.33164780996187e-73	1.34154483141089e-71
MPC1	-1.63897	6.38755499049651	-17.2734	7.80924899244087e-55	2.3903590549262e-53
LSAMP	-1.63845	0.502712611711219	-17.6789	6.70850267610472e-57	2.26814574278846e-55
AC092813.2	-1.63727	0.338830080888155	-23.482	1.2682105255925e-87	1.11123316931401e-85
RAPGEF3	-1.63694	2.83315370751023	-15.2545	8.05679657190179e-45	1.65734658513575e-43
NUDT10	-1.63677	0.886155937897771	-20.5775	4.80828107412061e-72	2.61572769238357e-70
BMP6	-1.63406	3.1113582037177	-11.7062	9.98773812333691e-29	9.4747315742746e-28
ZPLD2P	-1.6327	1.2411238106802	-21.9537	2.14188247751687e-79	1.54626402630046e-77
LINC01896	-1.63235	0.391474272117744	-15.1841	1.76263448865117e-44	3.58412754260096e-43
UPK1B	-1.6322	1.57696951980259	-8.19495	1.44980086134504e-15	6.02408658351098e-15
KL	-1.63211	5.46806328799581	-8.18803	1.52700069082576e-15	6.33683204253199e-15
FER1L6	-1.62321	0.406434249971384	-24.4845	4.88556936037133e-93	4.96274406221437e-91
AC093627.7	-1.61684	0.693206930144673	-20.8841	1.12399678192793e-73	6.54913556414202e-72
MTTP	-1.6166	0.934964688070641	-11.5998	2.78242254821083e-28	2.5860758882298e-27
PALM	-1.61597	4.00371313244316	-14.5801	1.35421888676999e-41	2.37681979996779e-40
SLC22A13	-1.61573	1.22220483156273	-10.9705	1.0483680631765e-25	8.45062697554175e-25
CTH	-1.6144	2.58029503798163	-18.7599	1.77110437918142e-62	7.18361187859858e-61
AFAP1L2	-1.61415	3.99395069941497	-13.2558	1.79280545041127e-35	2.38870776117768e-34
ADH6	-1.60964	2.27682887912133	-9.5528	2.91977095018293e-20	1.66408097575346e-19
PTGFR	-1.60871	1.51645703587109	-12.2307	5.9100641857643e-31	6.32528407984107e-30
CLDN10-AS1	-1.60757	0.801553572179173	-18.952	1.76681190936955e-63	7.33466564256723e-62
PRLR	-1.60714	1.96050204889203	-10.5507	4.85745540994818e-24	3.54345738310074e-23
ADAMTS15	-1.60712	2.41363158398521	-13.1645	4.61585467319031e-35	5.98340913226594e-34
PI16	-1.60449	0.932651233005484	-11.575	3.52718369008532e-28	3.25718246071153e-27
NUDT4	-1.60404	3.87324113537155	-16.1527	3.24874958634315e-49	8.09788754111615e-48
TSPYL5	-1.60151	3.70335923049485	-13.2224	2.53626859954107e-35	3.34242929045146e-34
CDO1	-1.5975	1.29235665802763	-14.5471	1.93927052062421e-41	3.37271464711894e-40
SUCLG1	-1.59456	6.04849044055259	-20.5874	4.25986077854087e-72	2.32841961649911e-70
IDH2-DT	-1.59245	0.454777153919561	-21.5689	2.47243946861428e-77	1.66451005516065e-75
WLS	-1.59234	5.56655558532278	-11.9525	9.14258896883975e-30	9.15734794754163e-29
ALX1	-1.59008	0.679720602084536	-16.4062	1.79140707750839e-50	4.68397861940319e-49
DES	-1.58993	2.53308468655205	-6.23184	8.53841903940641e-10	2.25643474027458e-09
KCNJ12	-1.58834	1.21814075215946	-18.5976	1.23559674219027e-61	4.8158903922686e-60
TEK	-1.58817	4.61137553922675	-9.99141	6.86812435087955e-22	4.33878730663571e-21
ODAM	-1.58204	0.333596863152711	-21.0125	2.32604041068244e-74	1.38339144321339e-72
INSYN1-AS1	-1.57213	0.388914470924107	-17.2007	1.82470724413632e-54	5.53365973627973e-53
GCNT4	-1.5696	1.99441640149743	-13.4929	1.51360676843745e-36	2.1265526672594e-35
SLC39A4	-1.5673	2.99375532805077	-13.4027	3.88892701623479e-36	5.3717266854213e-35
KCNJ15	-1.5649	5.03161417887048	-7.90486	1.23826797272041e-14	4.77843635060388e-14
IGF2BP2	-1.56488	1.66429611505374	-10.2895	5.02182811292241e-23	3.429093039511e-22
IGSF11	-1.56358	0.682854512081671	-17.7811	2.01268755620438e-57	6.91695632152453e-56
AC084759.3	-1.56081	0.560044962823059	-14.6701	5.07496292289652e-42	9.11626946955675e-41
C5orf67	-1.55873	0.956025350995881	-17.4473	1.02018489140543e-55	3.2664413601108e-54
C3orf85	-1.55777	0.657720843375387	-15.9377	3.74300388718904e-48	8.98829918809611e-47
COLCA1	-1.55515	1.6171147962546	-13.5915	5.3761821381413e-37	7.7234676686677e-36
AC139769.1	-1.55496	1.3228578677733	-18.699	3.67123894406894e-62	1.46575012937375e-60
DEPTOR	-1.55426	5.03319022566462	-15.7914	1.96005532583797e-47	4.50420321474097e-46
SLC38A3	-1.55151	0.565115389716078	-16.1171	4.87362913190428e-49	1.20824950303592e-47
NEBL	-1.55013	3.5061177610807	-10.9433	1.34829233131732e-25	1.0818856011902e-24
NPY5R	-1.54706	0.956756636449216	-19.7396	1.30729293748264e-67	6.27856149911901e-66
ADRA2C	-1.54611	3.05823426818996	-10.6748	1.57965563672714e-24	1.19329234788894e-23
GJB1	-1.54483	3.36952204202912	-9.81725	3.08827856525596e-21	1.8716370386109e-20
VWA2	-1.54474	0.69098658400942	-19.146	1.71165886730329e-64	7.33107324938091e-63
CDKN1C	-1.54221	4.77277124491735	-11.4255	1.46874830782292e-27	1.31505674347468e-26
AC018541.1	-1.54157	0.544272962280245	-19.4328	5.37257403904161e-66	2.4471861550452e-64
APOC3	-1.53995	0.845882582508534	-9.18078	6.38420145701537e-19	3.34693109953647e-18
SLC6A17	-1.53857	0.696250805174558	-22.6388	4.45254207808358e-83	3.53692070887767e-81
MUC13	-1.53788	1.43113231854009	-8.91814	5.3367890233763e-18	2.62292155019588e-17
KLF5	-1.53644	3.41321406367356	-11.036	5.71377533773478e-26	4.65806606634863e-25
SORT1	-1.53557	5.34864706531335	-13.8326	4.20705563331929e-38	6.37500832832415e-37
GRM1	-1.53492	0.374622030329879	-24.1067	5.3689083520329e-91	5.15707234467027e-89
SAMD12	-1.53351	1.59865782595331	-16.4648	9.14658890989671e-51	2.41354300694826e-49
C3orf52	-1.53341	1.39866788490992	-14.9415	2.57828756404941e-43	4.94897555249851e-42
SIAH3	-1.53274	0.278840167122479	-24.2576	8.22019929257174e-92	8.03026021955615e-90
PKHD1	-1.53256	3.4048248672872	-8.54178	1.03172093251578e-16	4.64143003091609e-16
ATP6V1B1	-1.5323	0.406743377574948	-20.0146	4.62838681732008e-69	2.3301288632723e-67
HIGD1A	-1.53013	4.93787786995167	-14.2367	5.58976490264166e-40	9.1791296759617e-39
ETNK2	-1.5272	3.46676412505583	-10.8184	4.25655333341481e-25	3.32373111820421e-24
ASB15	-1.52301	0.284534756492601	-22.0515	6.39521367317138e-80	4.69057253338643e-78
PIP5K1B	-1.52201	1.92455020434931	-14.6485	6.4194078516936e-42	1.14506873388757e-40
CLUL1	-1.52123	0.514542561393083	-34.2862	4.63636638970903e-145	1.63749328013154e-142
HADH	-1.51911	3.87449228623867	-19.3088	2.40387095623061e-65	1.06742099694751e-63
AQP5	-1.51834	0.420634757839139	-19.2948	2.84480521719268e-65	1.25592679559793e-63
HUNK	-1.51685	2.37477815452271	-12.6973	5.50941633265058e-33	6.51621178509321e-32
MAN1A1	-1.51647	5.96314270028337	-13.4891	1.5754467469931e-36	2.20802997379246e-35
GATA2	-1.5164	3.31036541616564	-12.5925	1.58926044161986e-32	1.83616768788461e-31
CADPS2	-1.51626	4.35100462946582	-15.5588	2.6889651203589e-46	5.86792512053985e-45
AC007342.5	-1.51337	0.443374265090683	-22.0363	7.72078810031739e-80	5.60905482338564e-78
C9orf135	-1.51309	0.455555507277509	-24.0378	1.26491083452674e-90	1.19500238799302e-88
C14orf132	-1.51303	2.11415532480572	-10.2538	6.8886049309279e-23	4.65670504709399e-22
RNF212B	-1.51221	0.536252726883529	-21.2562	1.16386987235313e-75	7.22134071881375e-74
VDR	-1.51176	3.35801995189639	-12.3326	2.14809171065423e-31	2.35612715726179e-30
UST	-1.50767	1.87479548906069	-11.5711	3.6618553675018e-28	3.37882691606667e-27
PAQR7	-1.50704	4.59938153122229	-18.1331	3.12377421585684e-59	1.13829340751469e-57
KIF13B	-1.50629	3.93282930372176	-13.5443	8.8255151055388e-37	1.25843074706742e-35
CPVL	-1.50556	5.9070910256569	-9.77696	4.36078774057948e-21	2.62001057734842e-20
BTBD11	-1.50422	1.39842418311288	-11.8416	2.69353136431148e-29	2.63690403115133e-28
GLRB	-1.50399	1.73451338592996	-9.72311	6.90543287877529e-21	4.09844939498563e-20
SMTNL2	-1.50379	4.16901389109535	-8.53092	1.12218441965666e-16	5.03754159602226e-16
TGFBR3	-1.50357	4.16618969198184	-13.3896	4.45663183778837e-36	6.13374682854362e-35
CDS1	-1.50287	4.12463168686872	-11.9895	6.36008744616444e-30	6.43209372253732e-29
AC092325.1	-1.50003	0.312101054303662	-19.504	2.27015633741601e-66	1.04650560317388e-64
ERBB2	-1.49981	5.29416684880143	-13.766	8.52350213289353e-38	1.27226292890011e-36
PRKCQ	-1.4977	3.11472260414316	-11.9187	1.27141572591012e-29	1.2651881586354e-28
AC006441.4	-1.49384	0.460557212463832	-21.7382	3.06517813840541e-78	2.15190503129581e-76
SRGAP3	-1.49273	1.03333046214225	-22.583	8.89485617382435e-83	6.99312373912622e-81
RBM11	-1.49098	0.650108449817158	-19.0934	3.22587663229509e-64	1.3765139376877e-62
TMEM38A	-1.49062	2.75746885750671	-11.1994	1.24267904496966e-26	1.05581727740076e-25
SPOCK1	-1.49017	4.25339763364326	-6.25434	7.45764958528902e-10	1.9813130601722e-09
SLC25A33	-1.48408	2.43928066586608	-19.9488	1.02993433393216e-68	5.11779274980102e-67
HACD3	-1.48396	5.28127039945086	-14.6375	7.24475161848371e-42	1.28629360329103e-40
VWA7	-1.48393	2.56270137365128	-14.061	3.68997230682237e-39	5.86639156840175e-38
ITM2C	-1.48214	7.28898422921821	-11.4945	7.61636791579494e-28	6.92196984334539e-27
QPRT	-1.47974	5.55239130166957	-9.26781	3.12743153089763e-19	1.6743574079948e-18
ESRP2	-1.47919	2.99105273473492	-15.2228	1.14622908374874e-44	2.34318620441851e-43
CAB39L	-1.47865	3.41231094668586	-15.3192	3.91727587693562e-45	8.16792936483298e-44
PTGES	-1.47677	3.08666106650212	-8.02558	5.10938150391667e-15	2.03074915487214e-14
ZNF209P	-1.47609	0.341060798586437	-21.8492	7.78463154441921e-79	5.53287264288643e-77
ACADM	-1.4744	5.70928336771097	-11.8287	3.05228078798984e-29	2.98048532751522e-28
PRELP	-1.47359	3.94780100976152	-6.98133	7.57315970397253e-12	2.3602637431998e-11
KRT19	-1.47256	6.04395797709298	-4.42308	1.14996111317524e-05	2.13451303971248e-05
LINC01788	-1.47241	0.95545363651949	-12.5658	2.07803354487411e-32	2.38288791656717e-31
CTNNAL1	-1.47215	4.65206987234973	-13.9911	7.78531139316644e-39	1.21998220923496e-37
ATP6V1A	-1.4711	6.43612275758508	-12.8594	1.06002290874987e-33	1.29303644613023e-32
SIX4	-1.47105	0.515954269054725	-18.8766	4.3671480971292e-63	1.79349944303748e-61
BEX2	-1.4696	5.11453334441464	-8.15647	1.93360839851197e-15	7.95089521845592e-15
MBOAT2	-1.46867	3.01581022158045	-14.4111	8.49571249765087e-41	1.44150829126808e-39
VEPH1	-1.46783	3.50645312506281	-12.3354	2.08858467786578e-31	2.29195212474975e-30
TRPV5	-1.46633	0.262799648331206	-24.2673	7.28685575485865e-92	7.14890374206367e-90
SMIM10L2B	-1.46614	1.94322910059857	-14.967	1.94714720874907e-43	3.75951711280509e-42
CLCN5	-1.46604	4.45245	-10.4683	1.01896184334755e-23	7.28278550365187e-23
SMIM32	-1.46595	3.2429953198504	-5.96837	4.04089930076432e-09	1.01329246583994e-08
SULT2B1	-1.46584	0.68604702167142	-14.4953	3.40618418711376e-41	5.85297682511756e-40
TBC1D4	-1.46511	4.48085453660668	-13.6273	3.68861652719452e-37	5.35269087324934e-36
PFN2	-1.465	5.66108166343593	-11.1301	2.37647666446859e-26	1.98532659338448e-25
PANK1	-1.46356	3.15759991214776	-10.8895	2.21517612545065e-25	1.75721486910748e-24
AL356740.1	-1.46168	0.496831534823754	-19.9705	7.91200272558996e-69	3.95720798630433e-67
AC005281.1	-1.45954	0.563914139472954	-19.3499	1.46295061614844e-65	6.53403838422562e-64
SORD	-1.459	2.40343043096255	-14.4692	4.52431126143999e-41	7.73377614511376e-40
LNX1	-1.45714	2.92410204214451	-12.6623	7.84984829577041e-33	9.17560933431779e-32
CLDN7	-1.45683	4.77705480300047	-8.8634	8.25914512086752e-18	4.01620831475865e-17
AKAP3	-1.45516	1.12443922946817	-22.9777	6.65341088798758e-85	5.39725631644985e-83
KLHL3	-1.45499	1.55735874320295	-13.6977	1.75587797835258e-37	2.57569908939555e-36
ATRNL1	-1.45381	0.87266563818974	-14.3786	1.20794914422463e-40	2.03604174037922e-39
TFAP2C	-1.45269	0.726672747625292	-11.8421	2.67972503701421e-29	2.62450715335901e-28
RASSF8	-1.45179	3.81577586311577	-14.6204	8.73078130109588e-42	1.54416445554128e-40
SUSD1	-1.45139	3.64209402976731	-12.4967	4.16429213204953e-32	4.72330308673227e-31
CKB	-1.44854	6.64241448887675	-8.66512	3.95053984498355e-17	1.83625315289102e-16
CCSER1	-1.44759	0.831756041093376	-23.038	3.1495275474696e-85	2.59153060599497e-83
PBX1	-1.44724	3.13210416973427	-10.9891	8.82447133028854e-26	7.1407609562719e-25
CCNI2	-1.44684	0.69695832682599	-24.8108	8.41656091881391e-95	8.74294067933081e-93
BCYRN1	-1.44601	2.84776638640485	-8.73988	2.19641591720482e-17	1.03986636855581e-16
FRAS1	-1.44535	2.96608016812825	-9.52169	3.79196251295993e-20	2.14255681540785e-19
CYP26B1	-1.44505	2.39592322728379	-11.3516	2.95958303276749e-27	2.61219329808702e-26
PCCA	-1.44362	4.12674025128188	-12.6447	9.37832551004092e-33	1.09343940443885e-31
AC064807.2	-1.44031	2.15720381031399	-10.9156	1.74195495376751e-25	1.38950868219739e-24
LINC02432	-1.44004	0.604269988450341	-21.6568	8.3720323699606e-78	5.82414385203593e-76
AL049629.1	-1.43841	0.734688554653081	-16.6895	6.88313264466028e-52	1.88563336662847e-50
AC007996.1	-1.43829	1.88415951353221	-17.4174	1.44802084903527e-55	4.58513305259348e-54
H1-0	-1.43373	7.18789973470083	-11.1183	2.65384130186431e-26	2.20980176883928e-25
RNF43	-1.43351	1.02328915625342	-19.7858	7.46306758532607e-68	3.62219117455244e-66
ACSL4	-1.43328	5.39254328894917	-14.7629	1.83718552779359e-42	3.3741014529246e-41
MAMDC2	-1.43312	1.47389030884525	-12.9961	2.61673551575938e-34	3.29705802608607e-33
AL138847.2	-1.43291	0.857949630748052	-12.5131	3.53177262100965e-32	4.01579514910939e-31
PCDH9	-1.43248	0.471700391513592	-27.7451	1.26591371914522e-110	2.01816536461228e-108
HOXD10	-1.43233	3.62219480078798	-10.1403	1.87284718730312e-22	1.23018463172869e-21
GATM	-1.43133	6.45457391456516	-7.09983	3.44656112923634e-12	1.10414043879261e-11
STK33	-1.43121	1.23849503651615	-13.1854	3.72138398993859e-35	4.85132380789439e-34
AC007342.9	-1.42996	0.453237078585137	-22.1184	2.79603913398745e-80	2.0908361693469e-78
HMGN1P17	-1.4298	0.566825786680532	-20.7824	3.91026258953322e-73	2.22197767989886e-71
SCGB1D2	-1.42901	2.60390563565864	-7.62578	9.20417361499456e-14	3.33807604548863e-13
ALDH8A1	-1.42876	4.72645757968926	-5.73949	1.48931992733321e-08	3.56371873793917e-08
PLXNB1	-1.42733	4.54993981868744	-15.6221	1.31965955522136e-46	2.92426876536841e-45
C2orf15	-1.42695	1.78809507780031	-19.0291	6.99210193071178e-64	2.95069272101747e-62
DANCR	-1.42569	2.06801345299656	-21.4243	1.46957946199442e-76	9.53026432457793e-75
MYORG	-1.42517	3.44623774134035	-14.0054	6.68172088828065e-39	1.04919470883898e-37
MT1E	-1.42277	6.09285	-6.35661	4.0102444783947e-10	1.08577877686646e-09
AK3	-1.4226	5.68753372713896	-16.7684	2.76473859723685e-52	7.73082874260247e-51
ATP1B1	-1.42217	9.85668530032615	-12.4263	8.42732016234978e-32	9.4144033560615e-31
AC015845.2	-1.42183	1.1528668629734	-13.7448	1.06700376187786e-37	1.58135605948547e-36
ENTPD3	-1.42135	0.483038689087332	-24.14	3.54806834201363e-91	3.4223951650255e-89
STOX1	-1.42098	1.27320839480756	-14.0507	4.11956917551241e-39	6.52677360677973e-38
CXCL12	-1.41887	5.35707299052667	-8.81138	1.24850071467168e-17	6.00751014603178e-17
PEPD	-1.41781	6.13084608085118	-13.7046	1.63174380334771e-37	2.39820374477934e-36
KSR2	-1.41725	0.483710448468904	-26.1925	2.89647779881431e-102	3.55585245066204e-100
ADCY6-DT	-1.41682	1.03673094023273	-19.2048	8.43160861291083e-65	3.6452813357174e-63
MIOX	-1.41655	5.98750571688376	-4.56333	6.07638071424118e-06	1.15495505925513e-05
MT1M	-1.41549	3.26658282149425	-7.07954	3.94692017415777e-12	1.25951412897053e-11
AP000894.4	-1.41397	2.17733569797937	-15.2836	5.82630209533868e-45	1.20826031800081e-43
CHODL	-1.41394	1.02700666937849	-11.6374	1.93853960875701e-28	1.81496956762784e-27
VAV3	-1.41202	5.01967371133412	-11.9694	7.74946134563587e-30	7.79940307372918e-29
DOK7	-1.4116	0.76472610960537	-17.39	1.99498505583585e-55	6.27381807216763e-54
ANK3	-1.41139	2.99758819116475	-10.528	5.96091065269389e-24	4.32915614849395e-23
NDRG2	-1.41108	5.26466351084721	-11.8253	3.15388628166897e-29	3.07708318607201e-28
ADAMTSL2	-1.41076	3.56758176039738	-10.0862	3.0070014202862e-22	1.9500489154099e-21
MEST	-1.41067	2.85465148455414	-9.07389	1.52340448518352e-18	7.78557363454097e-18
KIAA1522	-1.41047	5.05247762393049	-15.4919	5.68697224670067e-46	1.2224327890216e-44
TNS4	-1.40994	0.621659118046345	-19.0119	8.59280842484766e-64	3.61291397452798e-62
FSTL4	-1.40827	0.667678350572549	-18.6207	9.37593845007512e-62	3.6608594078019e-60
PCK2	-1.40824	5.10466947126381	-11.6547	1.64089027827773e-28	1.53880384470678e-27
AGMAT	-1.40813	4.76783547564756	-6.46165	2.10228890239267e-10	5.825256044928e-10
AC092851.1	-1.40762	0.290022842724835	-21.9269	2.9844109149559e-79	2.14103504295758e-77
NNT	-1.40525	4.61632379931134	-12.2039	7.71054461424589e-31	8.2063501487827e-30
MCOLN3	-1.40499	0.943769322678843	-12.6377	1.00618165350521e-32	1.17134443303849e-31
TNFRSF11B	-1.40493	5.24012	-8.02975	4.95443760778117e-15	1.97155528101633e-14
SVEP1	-1.40486	2.03330186398461	-10.6318	2.33312871782191e-24	1.74297546290392e-23
CACNA2D3	-1.40273	1.2581818148873	-20.7267	7.7406850975003e-73	4.34481437123018e-71
LURAP1	-1.40245	1.6910169082751	-15.1166	3.72545481650388e-44	7.43051835121456e-43
AP003071.4	-1.40126	0.663201409234926	-19.7927	6.86431823367288e-68	3.33864732394975e-66
AP000547.3	-1.40047	0.838153905859438	-14.67	5.07939289988935e-42	9.11709326057543e-41
LONRF2	-1.39618	0.983883718451084	-14.4155	8.10560654143222e-41	1.37633438884364e-39
ACAT1	-1.39514	5.73651955435173	-10.6417	2.13321884318761e-24	1.59674942885745e-23
TMEM86A	-1.39322	3.39117278355603	-14.8494	7.11184595635952e-43	1.33496850057355e-41
GRAMD1C	-1.39236	3.01510144734203	-12.896	7.29237573432394e-34	8.94289902419202e-33
NEXMIF	-1.39206	0.481884566800186	-22.4406	5.18901385652345e-82	4.03810817302403e-80
AKR7A3	-1.39122	4.90108324964486	-7.16131	2.28114702698721e-12	7.41970704144876e-12
AC016705.2	-1.38941	2.04521510179807	-11.1987	1.25077268565905e-26	1.06151528815803e-25
SLC19A2	-1.38888	3.29315776936458	-11.5837	3.24556109704783e-28	3.00679362812458e-27
SLC25A5-AS1	-1.38869	1.28413891160995	-23.4618	1.63142576756056e-87	1.42405480402615e-85
CLMN	-1.38522	3.58600974080805	-11.8245	3.18053492183782e-29	3.10176466442781e-28
ZNF503-AS2	-1.38291	1.87000871804519	-18.3136	3.65646727074646e-60	1.38289158376485e-58
TMEM164	-1.38281	3.84192809189162	-17.0575	9.67681818301387e-54	2.86646083906386e-52
AC007342.8	-1.38279	0.377373348467219	-22.6097	6.38642252444974e-83	5.05562420323423e-81
NAALADL2	-1.38276	1.44051459546551	-19.104	2.84023858395627e-64	1.21421521735352e-62
PPP1R36	-1.38265	0.774663021069108	-15.9488	3.2991394793108e-48	7.93071675670556e-47
AC027288.3	-1.38121	0.900090745049025	-15.0411	8.59421377354191e-44	1.68918977396577e-42
DBT	-1.38032	3.38913033755389	-17.6101	1.5081117037919e-56	5.01764063535518e-55
AL445205.1	-1.37876	0.926056449492007	-13.1957	3.34398759642472e-35	4.37174961566755e-34
EVPL	-1.37629	2.9068356551027	-13.3994	4.02431209566185e-36	5.55205124880463e-35
CCN2	-1.37579	7.68708148797008	-8.41235	2.79349283124969e-16	1.21920560697717e-15
TLCD1	-1.37319	2.8517155994514	-13.2479	1.94748322302093e-35	2.58280602835884e-34
PIP4K2C	-1.37318	5.38940289837591	-17.8922	5.41738788802791e-58	1.91039898226508e-56
STK32A	-1.37281	1.10268402978852	-11.9556	8.86296116586214e-30	8.88890342877663e-29
SLC25A35	-1.37247	2.16673969554323	-20.7566	5.36454794629154e-73	3.03334796066539e-71
EPHX2	-1.37167	5.53010315320033	-10.4686	1.01624095201422e-23	7.26560060273759e-23
CRABP2	-1.36974	2.79162392450114	-6.59035	9.41468932885449e-11	2.68889055638856e-10
CRTAC1	-1.36967	2.00488440311554	-6.80913	2.33208224502702e-11	6.98013195555219e-11
ANK3-DT	-1.36869	0.43830161019785	-25.1425	1.3572319257065e-96	1.483713015164e-94
NPY1R	-1.36769	4.2061698984776	-9.093	1.3046932469076e-18	6.70513607997712e-18
EPHA1	-1.3674	1.9389582424729	-16.173	2.57723010934479e-49	6.45911262229567e-48
HYKK	-1.36711	1.40345551011991	-29.1282	4.98950067028852e-118	9.7071158379503e-116
HCAR1	-1.36635	0.907550927494882	-13.9225	1.61785801680285e-38	2.49604613519778e-37
FUT3	-1.36549	1.30501387091495	-10.5831	3.62603601891655e-24	2.66206935997017e-23
AL031123.1	-1.36513	0.473561770762036	-20.2783	1.860558205121e-70	9.75178874770839e-69
CARMIL1	-1.36419	3.58854054935105	-15.5488	3.00577973859942e-46	6.5344399108927e-45
AL353699.1	-1.36183	0.395359841694271	-14.1755	1.0798177719541e-39	1.75437909347135e-38
PKIA	-1.36126	2.31618110440202	-8.16657	1.79300321490596e-15	7.39924048258066e-15
PLCG2	-1.36058	3.47100937127013	-11.0735	4.02940289518408e-26	3.32266531123351e-25
SLC48A1	-1.36017	4.52099292381517	-18.5412	2.42427896210086e-61	9.3693892479713e-60
ACTRT3	-1.35923	1.7938708864658	-15.8792	7.26380543450444e-48	1.71030955240942e-46
ACSM3	-1.3582	3.32692567746605	-11.5451	4.69778900978781e-28	4.30871523362759e-27
SMIM22	-1.35722	0.569595952326134	-14.2662	4.07053838403725e-40	6.74223302181408e-39
SYPL2	-1.35689	2.90041292770368	-12.0247	4.50658715517452e-30	4.59199828323753e-29
POU3F4	-1.35558	0.238851488863866	-18.1321	3.16195618955123e-59	1.15038079625242e-57
ITPR2	-1.35534	3.55189838794497	-11.7847	4.67920812939948e-29	4.51726581272598e-28
HECW1	-1.35517	0.51741997300245	-17.5406	3.41118076174098e-56	1.11712520324234e-54
PLA2G4A	-1.35482	2.80091637189888	-11.2538	7.44756146025088e-27	6.41552226802925e-26
GMNC	-1.35481	0.493385642144791	-15.2999	4.86062675815191e-45	1.0116537487479e-43
AC005616.1	-1.35398	0.220836018116282	-18.7568	1.83720127385335e-62	7.43855902007962e-61
AL356364.1	-1.35385	0.416792142716121	-15.5012	5.12922091414945e-46	1.10564811761623e-44
PTPN3	-1.35294	4.11141418491133	-11.7682	5.49066954448251e-29	5.27844642934192e-28
C15orf56	-1.35216	0.40792841580745	-22.3605	1.39945272641228e-81	1.07448950636276e-79
UGT3A2	-1.35088	0.652709106456793	-13.018	2.09029415850464e-34	2.64390539927223e-33
MYZAP	-1.34938	0.814668136681262	-12.643	9.54248069894134e-33	1.11201385485074e-31
BIK	-1.3481	1.40806619231822	-13.6611	2.58302577273242e-37	3.76259661577526e-36
WNK1	-1.34736	5.09234543915682	-14.2094	7.50139155507448e-40	1.22569000661811e-38
INSRR	-1.34597	0.377649242013348	-20.7248	7.92679114509515e-73	4.4384230321451e-71
FOLR1	-1.34546	6.46587232976199	-6.89218	1.35957999091732e-11	4.15825710784558e-11
ABCA8	-1.34459	1.50387174691652	-11.7481	6.66696359323103e-29	6.3732834210568e-28
CASZ1	-1.3445	1.23027206654868	-20.7854	3.76945377223782e-73	2.14727916251274e-71
DNAJC6	-1.34247	2.31843302838939	-11.8085	3.7122646918258e-29	3.60348670318161e-28
AC010501.2	-1.3423	0.322176193932382	-17.861	7.8298157901167e-58	2.74845689745732e-56
PNP	-1.34168	4.98623871645429	-13.7505	1.00496975504671e-37	1.4923085812812e-36
MOB1B	-1.34125	4.15715601750934	-12.5852	1.7106784373499e-32	1.96951077664201e-31
C1QTNF7	-1.34027	1.4803814512896	-12.5652	2.09238985327978e-32	2.39695578152415e-31
AMFR	-1.33988	6.13109420464411	-17.1478	3.38082130998383e-54	1.01721513516774e-52
AL391121.1	-1.33905	2.46516591888123	-14.7885	1.38718084956506e-42	2.56611690277721e-41
OGN	-1.33723	1.49179413497138	-7.50504	2.15356132256626e-13	7.59436363781162e-13
PEG3	-1.33699	0.763932655997321	-21.0796	1.01928436299055e-74	6.15781871609842e-73
AC079848.1	-1.33681	1.73181841578717	-16.7209	4.78824110215407e-52	1.32597890207661e-50
RIPPLY1	-1.33633	0.60388438428536	-21.5636	2.64179325293431e-77	1.77332303238634e-75
MARVELD3	-1.33577	2.01996360738051	-12.567	2.05391514165348e-32	2.35640829120135e-31
FGFR2	-1.33494	3.87042334421697	-9.80733	3.36233019174475e-21	2.03611221872552e-20
NAV2	-1.33419	2.69357167385626	-15.5976	1.73846397146849e-46	3.83012642927085e-45
CYP4A22	-1.3341	2.05887481612935	-5.79751	1.07434470405194e-08	2.60248299788124e-08
AC016590.4	-1.33347	1.09322176798696	-13.9784	8.91440609012707e-39	1.39216340551733e-37
CAND2	-1.33282	1.35923758900339	-17.6222	1.30751221908687e-56	4.35653962461209e-55
COL14A1	-1.33132	3.8654092089605	-7.37105	5.46150825460323e-13	1.86604918888118e-12
APELA	-1.33086	0.347987039235895	-20.2751	1.93416008011976e-70	1.01144676444896e-68
MYL3	-1.32973	2.51853183531324	-8.4418	2.22920022405529e-16	9.8037834374784e-16
PTGR1	-1.32847	5.96665139737844	-12.1709	1.06795656221753e-30	1.12774051512547e-29
MRPS6	-1.32827	4.66704284497731	-11.9717	7.57216349238235e-30	7.63099900327575e-29
PPM1K	-1.32722	2.81895022607268	-16.9547	3.19370173940562e-53	9.28073554829555e-52
LINC00924	-1.32404	2.27251202706847	-9.89787	1.54344400503842e-21	9.51983987739578e-21
CADM1	-1.32372	3.61797449320118	-10.6097	2.85083690032944e-24	2.11391029460152e-23
SEMA4A	-1.32146	3.23644615798638	-11.8522	2.42861943087388e-29	2.38570031127821e-28
FHOD3	-1.32139	3.36206692396956	-11.6048	2.65083611126139e-28	2.46577166151652e-27
AOX1	-1.32091	4.73874654279989	-5.7093	1.76321763011458e-08	4.1863881616031e-08
SLC25A5	-1.3208	8.38586046330897	-13.0073	2.33289950412318e-34	2.94427564134997e-33
PDP2	-1.31953	2.55184143166564	-17.656	8.78299157709064e-57	2.94782364963845e-55
CACNA2D2	-1.31833	1.00372408274226	-23.8896	7.99085706966887e-90	7.36731348387101e-88
PXK	-1.31816	3.4380761207363	-12.753	3.1321781606174e-33	3.73340675146903e-32
MYOZ1	-1.31762	2.02956576463804	-12.3962	1.13961722973455e-31	1.26632104274037e-30
GPRC5B	-1.31705	4.89097671332182	-10.7774	6.20039729806833e-25	4.80886894499171e-24
USP53	-1.31679	3.32775783494532	-13.7115	1.51752711600066e-37	2.23319679500174e-36
HOXA7	-1.31413	1.77172308093843	-12.7616	2.86888909959932e-33	3.42313342305102e-32
PPL	-1.31224	3.89650569710328	-9.65594	1.22210627516054e-20	7.13527308211103e-20
TOX	-1.30984	2.51684848560116	-9.19511	5.67846655511045e-19	2.98786515484003e-18
AC006026.3	-1.30967	1.51897719306604	-10.707	1.17808337258231e-24	8.99410042712741e-24
SLC5A11	-1.30915	0.692158119173919	-15.3592	2.50940490238453e-45	5.28033073730905e-44
SOWAHB	-1.30907	3.26034412644248	-9.03026	2.16793546149438e-18	1.09551605523941e-17
AGR3	-1.3081	0.559474204271278	-11.7897	4.45666198255399e-29	4.30610823289222e-28
GNG7	-1.3075	3.39347296914873	-12.9601	3.786254249842e-34	4.71372227839603e-33
STUM	-1.30663	1.92615479612228	-7.7426	4.00261014923212e-14	1.48913080218653e-13
APCDD1L-DT	-1.30643	0.565386558500647	-15.0245	1.03183172253302e-43	2.01769683596172e-42
IRF2BPL	-1.30485	4.74781297513527	-13.8524	3.41224275165136e-38	5.18773886421591e-37
TTC36	-1.30377	0.697963407831763	-22.0629	5.5592352768326e-80	4.09049244391814e-78
TRAM1L1	-1.30276	3.10848928848902	-12.308	2.74423106153387e-31	2.9843350298263e-30
CAT	-1.30138	7.19368065018213	-11.6253	2.17645717900582e-28	2.03109461213157e-27
UQCRFS1	-1.30021	5.78580855218741	-15.0632	6.7284615935011e-44	1.33045041173131e-42
LIPG	-1.29923	1.65515373949605	-9.9711	8.19206391151636e-22	5.15247154018304e-21
PODXL2	-1.29781	3.08136009991954	-7.87828	1.5026983096399e-14	5.76205864279323e-14
AL929091.1	-1.29747	0.504197297348892	-13.0925	9.71227192479885e-35	1.24491695464884e-33
RAMP1	-1.29674	2.60831460947405	-6.84154	1.89049393398211e-11	5.7022058558272e-11
SYNGR1	-1.29661	3.14412	-10.8318	3.76561728669164e-25	2.95243429134494e-24
ATP5F1A	-1.29552	6.97126931247737	-15.2311	1.04461054793452e-44	2.13735511131308e-43
NFASC	-1.29542	2.60474347225074	-9.55675	2.82444241218837e-20	1.61175054577699e-19
AL031429.1	-1.29387	0.847854936682814	-12.2722	3.91747452752647e-31	4.24014440020864e-30
WSCD2	-1.29153	0.494157866684928	-18.6806	4.57877928101552e-62	1.81232820610816e-60
EMCN	-1.29083	5.24703702726671	-7.43201	3.58219541563617e-13	1.24393374915685e-12
OPHN1	-1.29043	2.21910518419868	-14.6622	5.53090575435529e-42	9.91202212355459e-41
ATP6V0E2	-1.28848	3.45602918040961	-14.1328	1.7093169984272e-39	2.75567347843352e-38
LDLR	-1.28804	2.77518243323965	-9.42378	8.59778921799481e-20	4.75384024753147e-19
RALBP1	-1.28796	4.95097589356025	-14.04	4.61820831066027e-39	7.29162367179008e-38
MIR3189	-1.2879	3.00863106902156	-5.82909	8.98327981436027e-09	2.19159569286152e-08
MPP2	-1.28723	0.876915556039549	-16.1726	2.59025987649752e-49	6.48042867214432e-48
TDRD5	-1.28602	0.414152120427883	-21.0245	2.00715965222597e-74	1.19684062691303e-72
ZNF204P	-1.28512	3.72634479002885	-8.96297	3.72622422644087e-18	1.8483779076578e-17
ACAA1	-1.28408	4.27012541069574	-17.3599	2.83744210779913e-55	8.86247053996525e-54
GDF7	-1.28344	1.70800774499702	-12.1207	1.75275721854258e-30	1.82900215754919e-29
CPNE6	-1.28202	0.230328477535098	-17.1407	3.67294949805531e-54	1.10366363385937e-52
LDHB	-1.28096	3.83453302126827	-13.7691	8.24792876217157e-38	1.23433963880817e-36
LINC00113	-1.28085	1.32260301038503	-8.68794	3.30366061559751e-17	1.54338902629776e-16
ZNF710-AS1	-1.2801	4.01485282789744	-11.0415	5.42473374804169e-26	4.42872022239662e-25
AC026462.3	-1.27976	0.741425133672579	-18.8629	5.14827824348526e-63	2.10675621453995e-61
SLIT2	-1.27952	2.05728062985082	-8.60279	6.42529247841879e-17	2.93660042657894e-16
GDF15	-1.2785	6.33462983097465	-8.19818	1.41507526786613e-15	5.88619005696733e-15
ZNF488	-1.27774	0.369036663759568	-23.6205	2.26809301128232e-88	2.0181632271321e-86
AC092306.1	-1.27755	0.645583751623411	-16.0242	1.40222413184867e-48	3.43186134273454e-47
BCKDHB	-1.27661	3.85796313646331	-13.4086	3.6556694756362e-36	5.05866209476675e-35
VWA5B1	-1.27594	0.366015746000559	-16.2475	1.10170532186338e-49	2.78851698721252e-48
NCS1	-1.27571	3.79059850619633	-11.3341	3.49501314350624e-27	3.07531685456009e-26
SGPP1	-1.27537	4.99847741183908	-13.5932	5.28296119931256e-37	7.59429807467868e-36
NAP1L3	-1.27517	2.00768158321961	-11.1898	1.35883544499748e-26	1.15067448582837e-25
CST6	-1.27509	1.17650915855443	-9.5697	2.53270222632881e-20	1.44995623465911e-19
LAMA2	-1.27421	1.6135995529061	-10.1343	1.97290979488286e-22	1.29405971888931e-21
ST6GALNAC2	-1.27402	1.08459373723882	-14.2207	6.64368687870147e-40	1.08786818597967e-38
AC099684.2	-1.27355	0.991057856354175	-10.093	2.83224995937329e-22	1.83827996373572e-21
SLC13A1	-1.27262	3.39734491807714	-4.52776	7.15485171029945e-06	1.35155048723233e-05
PCYT2	-1.27162	3.60002	-15.6575	8.86066881412486e-47	1.98066576402984e-45
MXRA5	-1.27157	3.71860283320007	-7.04854	4.85209804275219e-12	1.53768104317314e-11
CDKL1	-1.27119	2.88323914941226	-12.8439	1.24100806742419e-33	1.50899482011956e-32
SYT1	-1.27081	0.636210356858088	-15.4212	1.25494244998845e-45	2.67251519706725e-44
XK	-1.26893	0.800262550521878	-14.8663	5.90402598630048e-43	1.1127974102422e-41
FAM102A	-1.2686	4.60284224417906	-11.8089	3.70017355135923e-29	3.59326921398282e-28
RIMBP2	-1.26742	0.369030655610428	-22.8067	5.55147676536184e-84	4.45612769588852e-82
ENOX1	-1.26711	1.53617033977526	-15.5873	1.95203366373705e-46	4.28421002088064e-45
SH3GL3	-1.26451	0.286937572125136	-15.2436	9.094544749129e-45	1.8674728426275e-43
SPINT1-AS1	-1.26382	2.87681006667796	-12.119	1.78315316575971e-30	1.85987493077445e-29
DACT2	-1.26335	1.1545404688369	-8.99407	2.90199274750537e-18	1.45112279469573e-17
NKD1	-1.26202	0.554235280437732	-20.6165	2.98287229800487e-72	1.63822486472004e-70
SDC1	-1.26119	7.0693614830599	-8.3736	3.75550473475321e-16	1.62731449973064e-15
LLGL2	-1.26029	4.19364536055526	-12.9742	3.27643034850314e-34	4.0990197008494e-33
AL139275.2	-1.25928	0.475446613060732	-17.9249	3.68193706563959e-58	1.31251908720323e-56
IL17RE	-1.2589	1.90095136995909	-12.5926	1.58663620221842e-32	1.83405877614946e-31
RASSF9	-1.25889	1.84778434162815	-11.0312	5.96933338349768e-26	4.86295196894806e-25
APEH	-1.25764	5.60732766042867	-16.7472	3.53502058354599e-52	9.83678394381397e-51
WASF3	-1.25707	1.92348272624823	-15.0598	6.98451883436012e-44	1.37989327780039e-42
LINC01503	-1.25655	2.13140157857226	-11.192	1.33144265940309e-26	1.12831041461487e-25
TMEM25	-1.25622	3.40928348652213	-11.0929	3.3618027338949e-26	2.77914675412406e-25
MT1X	-1.2558	3.8600511136399	-6.18609	1.1229795210217e-09	2.93825403055565e-09
SLC20A2	-1.25572	4.05038316245732	-15.9663	2.70612155582048e-48	6.53253759799903e-47
AL137002.2	-1.25524	0.673330507615349	-17.2224	1.41559798683966e-54	4.31006405621726e-53
PGM5	-1.25484	3.16743810988869	-10.0598	3.78508471096849e-22	2.43742467628902e-21
AL162171.1	-1.25444	1.78505862925552	-13.6357	3.37503432655554e-37	4.91005469168159e-36
SUCLG2	-1.25429	6.15455099131325	-14.7489	2.14152489649988e-42	3.91425056122195e-41
DHRS11	-1.25286	2.39465718238861	-18.8661	4.95343351307342e-63	2.03064237785047e-61
SLC16A10	-1.25078	1.44393862383133	-12.3222	2.38330239912438e-31	2.60540348460468e-30
ABO	-1.24864	3.36107594132501	-6.22063	9.13270396366425e-10	2.40849494421413e-09
USP46-DT	-1.24844	2.63643730304279	-15.1713	2.03118446246146e-44	4.10474486837392e-43
GYG2	-1.24712	1.05067098932629	-9.88553	1.71671382274963e-21	1.05630123904753e-20
MT-TL1	-1.24685	2.97011689142312	-7.53365	1.76243323907999e-13	6.25157290938802e-13
MATN2	-1.24673	4.2677480856025	-9.0206	2.34360656033121e-18	1.18013107711173e-17
DMKN	-1.2466	2.78348844835605	-7.43526	3.50230008909219e-13	1.21747884835387e-12
FRK	-1.24592	3.31718309882974	-12.1861	9.19431249666526e-31	9.7269046998131e-30
CCL21	-1.24591	3.22844497167654	-4.14033	3.95050680343722e-05	6.98273673286944e-05
ST3GAL4	-1.24572	3.75500009369012	-11.5188	6.04024699304066e-28	5.51355666875683e-27
LARS2	-1.24507	2.52665702112482	-15.9163	4.76963663354503e-48	1.1378538953438e-46
TMEM125	-1.24322	3.70081020667536	-7.30591	8.54402460266741e-13	2.87265923848031e-12
EVC	-1.24194	4.77022	-8.5293	1.13625908778831e-16	5.09375119671086e-16
GPX2	-1.24138	1.11867199440948	-10.623	2.52828394492947e-24	1.88142024388155e-23
CHDH	-1.24112	4.25910457973961	-8.80015	1.3646388906415e-17	6.55123693275971e-17
KCNIP1	-1.23808	0.754556325811815	-10.7746	6.35856824220574e-25	4.92821239487904e-24
L2HGDH	-1.23726	2.75687179820519	-11.8393	2.75464278178462e-29	2.69558117397397e-28
CTSH	-1.23514	5.13886988884994	-14.5407	2.08119360566703e-41	3.60588389473947e-40
TM7SF2	-1.23462	3.98194258993749	-11.4947	7.60149717690747e-28	6.91392910817214e-27
GRB7	-1.23311	3.97441804813586	-10.6171	2.66631008301086e-24	1.98028083389454e-23
TYRO3	-1.23284	1.82559692754311	-12.9619	3.71666782030241e-34	4.63211417756148e-33
NCMAP	-1.23249	0.833316524012344	-12.5271	3.06786421629533e-32	3.49523368801448e-31
FGFBP1	-1.23127	0.346503715732467	-15.3496	2.79119884070339e-45	5.86253904721206e-44
SMIM24	-1.22977	7.2127439227547	-5.4867	5.98175167457774e-08	1.35600941239539e-07
RNU6-1161P	-1.22873	0.258962565199804	-16.152	3.27526196639397e-49	8.15511810873172e-48
PSCA	-1.22834	0.523051840580594	-10.6111	2.81532503667101e-24	2.08892750054481e-23
ZMYND12	-1.22818	2.60328535971291	-12.8215	1.55987714308401e-33	1.88474208283051e-32
SPTB	-1.22782	0.633150346612637	-22.2545	5.19519014736383e-81	3.93617096412645e-79
AC025271.4	-1.22754	0.67121182268024	-20.8537	1.63234402334775e-73	9.4630610464632e-72
PARD3B	-1.2272	2.78474994707246	-13.8364	4.0434905654684e-38	6.1312029664107e-37
RGN	-1.22477	4.06463182738354	-9.99462	6.67898008855429e-22	4.22394892267055e-21
SCRN1	-1.22475	5.26716959199137	-8.53014	1.12897072276647e-16	5.06503437220048e-16
LINC00885	-1.22421	0.358583910071305	-18.7186	2.9034097165002e-62	1.16731307988958e-60
CTDSPL	-1.22385	5.08346201292915	-12.815	1.66706913334453e-33	2.01214017319613e-32
FOLH1B	-1.22374	0.773515070284838	-12.8582	1.07289359005649e-33	1.30804132485007e-32
PM20D1	-1.22335	0.891991015398345	-11.9319	1.11754218874845e-29	1.1154528707434e-28
APOO	-1.22317	3.92182323159493	-17.165	2.76539415045406e-54	8.33138497532467e-53
CTF1	-1.22273	3.40203871140733	-9.74901	5.53725818185586e-21	3.30522194698037e-20
SLC22A15	-1.22241	1.80533148514958	-13.2362	2.19710151542656e-35	2.90379156532225e-34
LYNX1	-1.22196	2.80585135049076	-11.1834	1.44368308343877e-26	1.21937573754613e-25
UXS1	-1.22132	4.66279362175545	-14.7427	2.29197006785281e-42	4.18589951055663e-41
PRKCA	-1.22096	3.56265647287031	-11.3884	2.08903428999119e-27	1.85165869480029e-26
ACOX2	-1.22017	3.37678149134822	-9.52292	3.75308961971203e-20	2.12111468241578e-19
LINC01702	-1.21859	0.592556031758658	-16.5101	5.43231890508712e-51	1.44507236505313e-49
SPX	-1.21803	3.28322749222668	-6.46082	2.11308930598703e-10	5.85205748608914e-10
BCAS1	-1.21742	0.565274974988666	-11.6753	1.34648900861329e-28	1.26893875906138e-27
SCPEP1	-1.21719	5.69038260376295	-14.2993	2.84600575067667e-40	4.72762330088887e-39
MPP5	-1.21628	3.27252124365353	-13.5824	5.91341634785318e-37	8.48464369360409e-36
SYNJ2BP	-1.21409	4.48499877813558	-12.9704	3.40639187380917e-34	4.254653876335e-33
MAP3K9	-1.2131	1.17742675380219	-16.0584	9.50359147369449e-49	2.3459564458237e-47
RNF152	-1.21273	4.62022252806423	-8.35333	4.38258269897758e-16	1.88692706339888e-15
MAGI2-AS3	-1.21225	2.34340659906657	-12.4685	5.52695058548191e-32	6.21971591131903e-31
AL592546.2	-1.21223	0.511231452716154	-21.1146	6.63011970540525e-75	4.04807601268586e-73
OR7E14P	-1.21188	2.46996406270166	-12.907	6.51857227538701e-34	8.00250608160747e-33
TSPAN6	-1.21098	5.21837704957809	-13.7527	9.81148071005973e-38	1.4578780754747e-36
PDZRN3	-1.21074	2.49313346205245	-8.88892	6.7393213532865e-18	3.2953056508498e-17
KCNMB2	-1.21047	0.615335651771112	-15.8312	1.25003264218047e-47	2.9074974028913e-46
PTGS2	-1.21026	2.32785882252016	-7.19073	1.8704531975426e-12	6.11593705397885e-12
PLXNA4	-1.20964	0.59482311328592	-15.2103	1.3162739929424e-44	2.68125129156864e-43
USP44	-1.2077	0.468899106481102	-26.7266	3.81655662522311e-105	5.1237830669735e-103
MAP9	-1.20764	2.43751836068387	-10.9731	1.02324991495466e-25	8.25105314282198e-25
SELE	-1.20732	1.88313897745583	-8.79178	1.45814718176683e-17	6.98312923413922e-17
BAG1	-1.20712	4.73997895151431	-14.17	1.14585626898762e-39	1.85772756830147e-38
PPP2R2B	-1.20685	0.787699450615512	-23.0458	2.86087160263277e-85	2.36248307128203e-83
AK7	-1.20641	1.94317443875033	-12.7032	5.18849899482465e-33	6.14614919629461e-32
NLRP2	-1.2063	0.954687954205378	-11.3285	3.68258397205591e-27	3.23540299450775e-26
AC119424.1	-1.20619	0.627185630933258	-15.5187	4.21327874412546e-46	9.12492831404604e-45
ISLR	-1.20517	3.88265402537802	-5.34809	1.25340624461118e-07	2.76810458465983e-07
MYO6	-1.20463	4.98448036449915	-11.8741	1.96341928290192e-29	1.93617768374482e-28
PNMT	-1.20337	0.495966263819752	-15.781	2.20373649253287e-47	5.05911786590772e-46
HS6ST1P1	-1.20319	0.997172589361703	-13.8944	2.18163142136002e-38	3.33668970953778e-37
RAP1GAP2	-1.20297	2.97812130558465	-10.1239	2.16127682175264e-22	1.41276856483415e-21
AZGP1	-1.2024	4.45756096505456	-4.88451	1.32257215009202e-06	2.66921220656373e-06
CDKL2	-1.20178	2.59254522377251	-11.4742	9.24610676764838e-28	8.36998710823753e-27
TMEM246-AS1	-1.20086	1.38800019504252	-8.57612	7.90548991891689e-17	3.5916550973397e-16
BEX5	-1.20068	4.09865328882274	-7.64689	7.92437675884266e-14	2.8889934453351e-13
RDH12	-1.19966	1.3435440844752	-8.93921	4.508303874186e-18	2.22718166644476e-17
IL11	-1.19918	0.395709157580604	-13.9135	1.78118322037441e-38	2.74433712685472e-37
AQP1	-1.19901	8.74143613614382	-6.08665	2.02502979747411e-09	5.19774251572150e-09
PARD6A	-1.19823	3.14649592553097	-13.3672	5.63187740482504e-36	7.70047704482242e-35
ANKRD9	-1.19738	2.75357788633709	-12.985	2.93140663069146e-34	3.6773935530483e-33
TMEM116	-1.19618	2.66243823913807	-14.4173	7.94082492529742e-41	1.35068870514938e-39
KLC3	-1.19567	0.632215303579205	-14.8397	7.90506927773653e-43	1.47902750944578e-41
TDRD9	-1.19539	1.18020353773119	-8.88165	7.141856556371e-18	3.48619181298339e-17
AC020779.2	-1.19522	1.02902922877675	-14.7039	3.50377478991379e-42	6.36362008323187e-41
AC020978.4	-1.19498	0.572783490118584	-17.4618	8.60409911672528e-56	2.75871932154556e-54
IGSF3	-1.19464	4.26489303669444	-10.6077	2.90259518412141e-24	2.15089985932457e-23
LRRC43	-1.19418	1.14632555488695	-13.4877	1.59854602544927e-36	2.23903728531048e-35
HAGLR	-1.19364	3.38294317309851	-8.37014	3.85596066386743e-16	1.66895341177233e-15
LINC01589	-1.1933	0.65114173141466	-13.9499	1.208247751121e-38	1.87670795821954e-37
AC009237.8	-1.19215	1.60492214128527	-10.9315	1.50359014229285e-25	1.20439354140325e-24
ATP6V1H	-1.19193	4.96663990230992	-15.8321	1.2363797515448e-47	2.87865821056937e-46
BLNK	-1.1918	2.92603798362394	-12.415	9.43863601724088e-32	1.05236895117921e-30
HOXA11	-1.19102	1.55365822397208	-11.9428	1.00453102669158e-29	1.00352562139942e-28
ASAP3	-1.19024	3.44694289810437	-12.6895	5.96199743884604e-33	7.04786690028777e-32
PLS3-AS1	-1.19003	0.507908577435028	-25.6077	4.16396314572946e-99	4.75582596699061e-97
PARM1	-1.18977	5.40712671357755	-8.63584	4.9663462440396e-17	2.29539784023389e-16
PHYHIPL	-1.18861	3.56257824746871	-6.31035	5.31501802279449e-10	1.42726481166561e-09
SREBF2	-1.18831	5.26906931285372	-13.6233	3.84868550615134e-37	5.57792128565128e-36
AQP7	-1.18831	2.58145395817844	-8.52962	1.13352897714265e-16	5.08401083183444e-16
LRRN4	-1.18686	2.28677965280267	-6.4222	2.68204381177026e-10	7.35447680205565e-10
MYO10	-1.18566	3.80887090321359	-10.5943	3.27822605165816e-24	2.41677056737047e-23
CD82	-1.185	4.45563614278649	-9.02993	2.17370366715929e-18	1.09794752666614e-17
TCL6	-1.18214	0.649043267596034	-12.8491	1.17759731499948e-33	1.43264979122645e-32
TBC1D9	-1.18201	4.78625944071083	-11.5027	7.04046582623433e-28	6.40872220352346e-27
AUH	-1.18146	5.05940850484489	-12.1086	1.9752797999634e-30	2.05653053822039e-29
GS1-24F4.2	-1.18136	1.25875944864556	-11.0282	6.13885499003181e-26	4.99750687965107e-25
SORL1	-1.18124	4.59852663023783	-8.2879	7.19956016153802e-16	3.05395976770932e-15
CFAP221	-1.18097	1.91208991848528	-12.9865	2.88889356238907e-34	3.63001256222036e-33
ALDH1B1	-1.18067	5.24984428210931	-9.24437	3.79185768724353e-19	2.0197140818109e-18
CYP8B1	-1.18052	2.22329719182244	-6.5976	8.99468964822685e-11	2.57245658719751e-10
COBL	-1.18017	2.60450056383981	-10.3258	3.63910186080732e-23	2.50954825528848e-22
NDUFS1	-1.18006	4.80792725233932	-12.837	1.33206713525174e-33	1.61373431261078e-32
ZNF385B	-1.17816	2.22174356342896	-6.82176	2.14909118894413e-11	6.44250279767438e-11
GPR182	-1.17816	0.649965593656441	-19.0675	4.40611975637727e-64	1.87317206013246e-62
MECOM-AS1	-1.17693	0.442888292161838	-18.5005	3.93814273327223e-61	1.50931456974508e-59
PODXL	-1.1762	7.0265562127284	-7.23618	1.37466749404911e-12	4.54075419581085e-12
SLC43A1	-1.17607	2.69974827445545	-12.302	2.91308530182347e-31	3.16197159687761e-30
SLC34A2	-1.17574	3.48854188189254	-3.82682	0.000143023187920624	0.000239209043063803
CCDC186	-1.17528	3.42690232131697	-12.7976	1.99050878952725e-33	2.39121456207102e-32
PLIN5	-1.17493	1.06910665749235	-13.1527	5.21746301673034e-35	6.74421725647964e-34
ETNPPL	-1.17465	0.531639238561563	-11.9207	1.24684241183344e-29	1.24127325448657e-28
SYTL5	-1.17353	0.731860182650484	-13.2114	2.84087035965288e-35	3.72460655891212e-34
AC004816.1	-1.17325	0.835077430247934	-16.0466	1.08765779347648e-48	2.67337901122479e-47
PEBP1	-1.17304	10.0581414446749	-14.2128	7.23054956636522e-40	1.18227725352597e-38
PRMT6	-1.17304	3.66729147649549	-14.057	3.85097274598858e-39	6.11811635499376e-38
SLC25A4	-1.17182	5.24075112518147	-12.2442	5.17035225111022e-31	5.56212636498301e-30
SRP14P4	-1.17151	3.62327340761282	-9.75918	5.0768256611416e-21	3.03987184931736e-20
ALDH1L1	-1.17136	3.89768200889816	-5.87604	6.8747800600865e-09	1.69121652206822e-08
SELP	-1.17135	3.30384836715816	-8.45614	1.9969256911433e-16	8.80588226883917e-16
AC010896.1	-1.17029	0.953734969599688	-19.1985	9.09653476754723e-65	3.92535993719139e-63
ZHX3	-1.16994	4.23517525097721	-12.4969	4.15370582790041e-32	4.71362455220512e-31
CEACAM1	-1.16993	3.51205806607803	-9.23288	4.16703942050888e-19	2.21032171849867e-18
RIC3	-1.16925	1.15199225144319	-9.29634	2.47231545719091e-19	1.33263550013458e-18
RIOX2	-1.16678	2.44434153478813	-14.8403	7.85883978036314e-43	1.47157736409296e-41
GOT1	-1.16631	6.88768080018445	-10.6441	2.08665788349823e-24	1.56240720911509e-23
AC099568.2	-1.16621	1.51870153940841	-14.6101	9.76525245611761e-42	1.72579600180979e-40
LMO7	-1.16612	3.84973841046705	-10.7437	8.43160413505064e-25	6.48958974926851e-24
MIR4664	-1.16549	3.54544822214092	-7.07124	4.17148131989521e-12	1.32858902137672e-11
TTR	-1.16327	0.622963501075046	-7.97246	7.55263752715208e-15	2.96031927114274e-14
SLC4A3	-1.16244	1.4394820091746	-8.27162	8.14242704179026e-16	3.43866257539329e-15
ACTG1P25	-1.16231	0.780715658246577	-15.4022	1.55214364056555e-45	3.29321271316668e-44
GPC4	-1.16124	5.0159892739283	-7.53973	1.68878633070025e-13	5.99867983813796e-13
CERKL	-1.16064	1.26801973436655	-10.7417	8.58510398203338e-25	6.60483351593634e-24
KLHDC7A	-1.16052	4.73673919186878	-7.85443	1.78675097671389e-14	6.81143177888089e-14
CROT	-1.15886	3.65637085591076	-15.3125	4.22121220301013e-45	8.79368135612556e-44
ASAP2	-1.15873	3.60459823428224	-9.18329	6.2546789537681e-19	3.28052695320206e-18
NAT2	-1.15765	0.780701239386638	-13.224	2.49487368075175e-35	3.28976536984595e-34
OAT	-1.1568	5.58515263730429	-12.6608	7.97300556177315e-33	9.31008589428414e-32
TMED10P2	-1.15611	0.953281871690834	-14.4344	6.60025557928288e-41	1.12572115403861e-39
THRSP	-1.15595	0.924664542615339	-7.186	1.93115985079316e-12	6.30814409428837e-12
SYT10	-1.15478	0.38414842513869	-11.813	3.55558002173465e-29	3.45724059970192e-28
CR589904.2	-1.15371	0.711299882052651	-10.9784	9.74616142589677e-26	7.87271737699902e-25
PELI2	-1.15268	2.9734104766124	-11.5833	3.25844445171089e-28	3.0175114674436e-27
GPM6A	-1.15219	1.92802124987866	-7.20215	1.73142937103793e-12	5.67672437459551e-12
AC015922.2	-1.1519	4.26983117945143	-8.67476	3.66323954331925e-17	1.70651359975609e-16
MAOA	-1.15134	5.62953954000794	-7.02064	5.8395314302468e-12	1.83641264444076e-11
MFSD3	-1.14999	4.08657308549773	-12.4948	4.24381481154644e-32	4.8087490932217e-31
AF186192.2	-1.14979	1.14008343069518	-12.2319	5.84349677009766e-31	6.25987659128008e-30
LRRC37A6P	-1.14967	0.805690090788566	-17.2371	1.19332623494947e-54	3.63813949212947e-53
GPHN	-1.14947	3.43796946567696	-10.7257	9.93794776787137e-25	7.62263504533989e-24
PC	-1.14934	3.60004108401685	-9.05565	1.76574986096682e-18	8.96622861274395e-18
PBLD	-1.14925	5.4801063089399	-7.25824	1.18311035135546e-12	3.93006284706517e-12
ACKR2	-1.14886	0.689746111944214	-17.2089	1.658184982425e-54	5.03531119596968e-53
EMX2OS	-1.14843	4.57215853132472	-6.91318	1.18519228348575e-11	3.64529196837919e-11
NR4A1	-1.14772	5.28232391630012	-5.34733	1.25846856300732e-07	2.77768126150937e-07
IRS1	-1.14669	2.91505734297295	-9.31668	2.0903453055887e-19	1.13126018812824e-18
ADORA1	-1.14592	2.11595222634604	-7.47952	2.5738735807559e-13	9.02526589176925e-13
HSD11B1	-1.14465	1.9924687347274	-7.36156	5.83078314876772e-13	1.98955542131779e-12
PLAAT2	-1.14374	2.12418283479558	-8.67707	3.59762056014346e-17	1.67798811863497e-16
NEDD4L	-1.14278	3.14223133805155	-11.2517	7.5957863924511e-27	6.53830027039745e-26
TFDP1P2	-1.14123	0.426254933455505	-17.4354	1.17263068666688e-55	3.73371465656194e-54
PRKCQ-AS1	-1.14107	1.68301258068229	-13.2631	1.66204495235343e-35	2.21963734561824e-34
PDHB	-1.1405	4.56666555266491	-17.5363	3.58918365070394e-56	1.17207523569289e-54
VANGL2	-1.14048	2.36658398796485	-7.87306	1.56076537746296e-14	5.97872363931541e-14
TBC1D24	-1.14026	2.44263899630043	-16.2642	9.10693180771949e-50	2.31269727333868e-48
NHSL1	-1.14024	3.04039372535137	-11.9061	1.43698034797844e-29	1.42561615594387e-28
C6orf52	-1.14024	1.27395590580065	-18.9127	2.83262267031595e-63	1.16747789304207e-61
G0S2	-1.13847	5.8439749158028	-6.08401	2.05683951932349e-09	5.27761985527097e-09
UQCRC1	-1.13761	6.93503421356754	-15.2783	6.17868751574815e-45	1.2790273155909e-43
AC091563.1	-1.13722	4.16756351610538	-11.6161	2.37754180302994e-28	2.21424856682184e-27
TWSG1	-1.13669	5.40642334441357	-11.5915	3.01292941606156e-28	2.79465941836466e-27
GCAT	-1.13542	3.59787472255203	-10.0656	3.60016487093941e-22	2.32682953102917e-21
CCNO	-1.13462	1.06694793644058	-8.88007	7.23232634179886e-18	3.52960280248037e-17
AL928921.1	-1.13388	0.368832089043188	-13.7363	1.16748954804939e-37	1.72805013246743e-36
FGF7	-1.13236	1.2642217791956	-7.81746	2.33521541567649e-14	8.83770858847432e-14
ADRB1	-1.13134	0.554027981504147	-14.0964	2.52321456177331e-39	4.04507239487639e-38
NDUFA4	-1.13107	6.62644578383532	-14.5805	1.3482943766291e-41	2.36823213498656e-40
PRSS3	-1.12961	0.506361904357013	-11.4675	9.85306447817715e-28	8.89837927716415e-27
CKS1BP1	-1.12936	1.02428110127258	-9.04341	1.94939051129414e-18	9.8725254727067e-18
HYAL1	-1.12935	5.18412482448213	-10.2066	1.04472245098878e-22	6.97808941150696e-22
FGF14-AS2	-1.12849	3.24487375311389	-10.7337	9.24037778759106e-25	7.0994428671261e-24
PDHA1	-1.12792	5.64090842881622	-16.0547	9.91899293787048e-49	2.44324378620915e-47
PPM1E	-1.1261	0.619822564205471	-13.3865	4.60555185283228e-36	6.33111699912999e-35
AC073336.1	-1.12562	0.140602593261668	-15.7249	4.14919388686246e-47	9.40306456670302e-46
ARHGEF38	-1.12513	0.973541786920187	-12.0069	5.36774323266321e-30	5.44530629218954e-29
CXADR	-1.12509	3.60532335962996	-7.66358	7.03782199445529e-14	2.57436710526944e-13
AC129507.4	-1.125	0.652222659383171	-10.231	8.42418388153289e-23	5.66473313908467e-22
SERPINA6	-1.12473	4.29017354079296	-4.77298	2.26853920762901e-06	4.48221487129178e-06
PRRT1B	-1.12425	0.461511011614829	-21.5293	4.03115953565694e-77	2.65929107643897e-75
JMY	-1.12324	2.95018561290792	-12.0183	4.79651517939703e-30	4.87659871450034e-29
NINL	-1.12305	3.32081426849722	-13.0867	1.03082797717912e-34	1.31983925667044e-33
C6orf132	-1.1228	1.99819855271044	-9.42666	8.39427492795998e-20	4.64691028505371e-19
TAC1	-1.12252	0.361059673365938	-13.6245	3.79835020121861e-37	5.50844760387718e-36
CNP	-1.1222	5.21226721032877	-14.3076	2.60286874025858e-40	4.33000417899393e-39
LRBA	-1.12211	4.12832089005994	-10.9036	1.94543335340776e-25	1.54698003097271e-24
LINC02499	-1.12204	0.382820022184711	-14.5581	1.72198022142647e-41	3.00391336955071e-40
RELN	-1.12137	0.938518978562823	-8.87885	7.30309889299207e-18	3.56338451193239e-17
RBM47	-1.12098	5.55892136057226	-11.5923	2.9891924486974e-28	2.77488439323681e-27
MEIS3P1	-1.12032	3.48400042041386	-8.19616	1.43665260481036e-15	5.97161576111378e-15
ECHS1	-1.12019	8.53409546340524	-14.2409	5.34308634842671e-40	8.79291994988042e-39
ENTPD8	-1.1199	1.12858482988016	-11.9953	6.01388571728868e-30	6.0900209268547e-29
USP46	-1.11963	2.76452127698873	-14.0754	3.1613064247219e-39	5.05390749250284e-38
TRPM6	-1.11936	0.615173665365532	-17.048	1.08057362011929e-53	3.1967433759122e-52
NTN1	-1.11934	1.35608003542028	-9.36041	1.45566805362005e-19	7.94526188943306e-19
MEI4	-1.11865	1.89885981479738	-7.10257	3.38394363445051e-12	1.08483722966178e-11
DNAJC11	-1.11776	4.3470830145244	-12.1381	1.47666105591634e-30	1.54370254374642e-29
PNPLA1	-1.11672	0.927591602535652	-11.9971	5.90852475920707e-30	5.98596658857531e-29
ZNRF3	-1.11663	3.77515557655732	-10.7133	1.11263213842361e-24	8.50572627432262e-24
AC096733.2	-1.11571	1.54600683570283	-15.7616	2.74320552191245e-47	6.26001681575985e-46
CPEB3	-1.11518	2.36881050553825	-14.3317	2.00646056666626e-40	3.34998656210599e-39
FOXQ1	-1.11462	3.58502682858215	-7.32028	7.74307155084119e-13	2.60947876677424e-12
GAS6-DT	-1.11449	1.71054364436249	-10.4213	1.55269484873965e-23	1.09711343928951e-22
DAG1	-1.11449	5.6310003879446	-13.6191	4.02166150799045e-37	5.82126628240459e-36
BPHL	-1.11415	3.19139891235933	-11.8176	3.39899629506634e-29	3.31059643384973e-28
DOC2B	-1.11268	2.83098230751318	-9.26974	3.07816050462781e-19	1.64913257187259e-18
ATP8B1	-1.11266	3.53428072089492	-10.0648	3.62509825949298e-22	2.3403087948026e-21
TLCD4	-1.11211	2.61303606992639	-10.4761	9.5082856823345e-24	6.80853756735349e-23
LAPTM4B	-1.11138	6.42652995315753	-10.0279	5.00150063408295e-22	3.18854346172292e-21
GLRX5	-1.10929	5.28938140171408	-15.2119	1.29382458035091e-44	2.63786242372255e-43
SALL3	-1.1079	0.274053966946466	-12.8048	1.84977610440723e-33	2.23023425396473e-32
AP000688.2	-1.10772	1.64142314881116	-10.7003	1.25257011467245e-24	9.54689645502502e-24
ATP9A	-1.10754	4.46009198748487	-8.58187	7.56063586792837e-17	3.44315646935194e-16
FAM83F	-1.1073	1.04969946384107	-8.86506	8.15113506828464e-18	3.9645255881909e-17
PRRG1	-1.10729	3.39975049546618	-11.5351	5.17041808675046e-28	4.73274673116149e-27
SYTL4	-1.10691	1.80995617928077	-11.1383	2.20028541464156e-26	1.84148568224303e-25
VWA5A	-1.10653	3.7477880239844	-10.9286	1.54428691375297e-25	1.23569866430906e-24
ATF3	-1.1061	5.37315691483101	-5.86109	7.48761837243335e-09	1.8374479420198e-08
FAM124A	-1.1058	1.94667532499816	-11.9874	6.4944234509345e-30	6.56505852765756e-29
PRR36	-1.10573	0.86397468676186	-11.3789	2.28693632606421e-27	2.02394746482098e-26
SCTR	-1.10554	2.52004407056639	-8.7749	1.66626314303194e-17	7.94277470402496e-17
SLC16A11	-1.10492	1.44544322734686	-9.15073	8.15854439774794e-19	4.24803138442049e-18
AREL1	-1.10333	3.93201397125282	-14.9291	2.9560116868142e-43	5.66453758716139e-42
TMEM245	-1.10307	5.37135309419422	-9.95565	9.36567769292022e-22	5.85373979843097e-21
AC073149.1	-1.10115	1.29581611004992	-10.5181	6.5146013129688e-24	4.71635768974534e-23
SFXN5	-1.10014	2.52000625254777	-15.1559	2.41036606085369e-44	4.83695573942467e-43
TLN2	-1.09967	3.96553769340353	-8.9325	4.75721249266616e-18	2.34560410640329e-17
NR1I3	-1.09886	0.681238980556042	-18.6973	3.7463691942138e-62	1.49314926374247e-60
SRL	-1.09859	1.2095730750453	-14.2571	4.48720804295073e-40	7.40566750841264e-39
SCN2B	-1.09787	0.400284665305545	-15.676	7.20055212789299e-47	1.61586583773254e-45
GPR155	-1.0978	3.2376742177693	-8.88213	7.1143259032597e-18	3.47349170057705e-17
EYA2	-1.09772	1.78493404884357	-9.78968	3.91103294299133e-21	2.35534058951343e-20
GOT2	-1.09748	6.33649275877649	-15.1701	2.05782126707883e-44	4.15491669554341e-43
AP000344.1	-1.09692	0.634765391544141	-12.6742	6.96103049205787e-33	8.18669964170966e-32
AC243964.3	-1.09635	1.19667949944091	-12.9259	5.3719398088139e-34	6.63386886449385e-33
FGL2	-1.09516	5.45989259775076	-7.49464	2.31601581946332e-13	8.14597443962304e-13
TRIM50	-1.09484	0.675911809434941	-7.80819	2.49685343944043e-14	9.42767506730821e-14
SH2D4A	-1.09475	3.66440209635764	-10.2243	8.94025649118769e-23	6.00121252246187e-22
COMETT	-1.09298	1.53578288744003	-7.98388	6.94544999048113e-15	2.73165488147122e-14
PLAG1	-1.09272	0.725806603878387	-15.6267	1.25309213159886e-46	2.77944309807875e-45
SLC4A8	-1.09257	0.594457113118883	-21.9017	4.07201849722299e-79	2.91219092338779e-77
IGFBP5	-1.09198	8.83632053722101	-6.03188	2.79254515043449e-09	7.07989608155986e-09
MFHAS1	-1.09131	3.73988007628991	-9.59274	2.08562281388416e-20	1.20270391706452e-19
MYO5B	-1.09023	3.43771337597732	-9.17103	6.9134510023047e-19	3.61860680939145e-18
B3GNT8	-1.09015	1.71607880588505	-11.4274	1.44336393176356e-27	1.29434788208969e-26
SYP	-1.09004	1.31538873509515	-16.9228	4.62681432425262e-53	1.33607265964613e-51
SCAMP5	-1.09	4.17540491687795	-9.85647	2.20481287733487e-21	1.34616726662172e-20
PCDH1	-1.08975	4.87072543512967	-9.28491	2.7166227368522e-19	1.46055054262098e-18
RAB11FIP1	-1.08931	3.33012265192594	-8.53187	1.1139608574062e-16	5.00160363846551e-16
AC116036.2	-1.08687	1.1332294308422	-14.4984	3.29546721015548e-41	5.66696934408535e-40
AOC1	-1.08593	6.68457281314603	-3.38085	0.000768212242588871	0.00119395088031364
REC8	-1.08562	2.6543873377559	-9.02454	2.27027052030056e-18	1.1449604642913e-17
AC091965.4	-1.08534	0.716128830660634	-19.9057	1.73890921680792e-68	8.60347820910763e-67
TUBA5P	-1.08409	1.04659419174601	-13.51	1.26565760964791e-36	1.78584522093959e-35
RNF182	-1.08338	1.24064637399112	-9.30925	2.22255092486558e-19	1.2008261139595e-18
TTC3P1	-1.08328	1.92729405167268	-11.4755	9.12591993164053e-28	8.26444748996732e-27
FCGBP	-1.08326	2.63329266530944	-6.26284	7.0849537506681e-10	1.88447785023853e-09
FMO4	-1.08311	4.06716774527904	-10.5092	7.06270773927177e-24	5.09869753366232e-23
PKP3	-1.08311	1.17058932262051	-6.26581	6.9593655087795e-10	1.85236120562378e-09
AUXG01000058.1	-1.08274	0.501480117476581	-19.0758	3.98437239112322e-64	1.69701738372942e-62
KCNH3	-1.08228	0.596508933997029	-17.3196	4.55056971740188e-55	1.40224736915966e-53
RASL11A	-1.08211	4.3665435673083	-10.3016	4.51028621759298e-23	3.09267146646601e-22
LMTK3	-1.0816	1.05068243489114	-10.7161	1.08469300367709e-24	8.30043242847162e-24
SLC43A2	-1.08158	4.76882642754626	-11.3289	3.66886195445541e-27	3.22458131272714e-26
HIBADH	-1.08095	7.10209072773201	-11.7548	6.24936984471283e-29	5.9927645582737e-28
SPNS2	-1.08085	5.60219089992255	-7.44794	3.20694048241636e-13	1.11836142571521e-12
MYO5C	-1.08066	2.59287944262951	-12.0429	3.77038508498527e-30	3.86759295781979e-29
DCAF11	-1.08041	4.89450380523782	-15.1411	2.84061429305133e-44	5.67554241301823e-43
TUBB2A	-1.08025	4.02387319366779	-10.5237	6.19869477999353e-24	4.49473897865798e-23
FRY	-1.07958	3.01063701427345	-9.98283	7.39896507306838e-22	4.66514806872922e-21
ST3GAL6	-1.07918	2.65256484666295	-10.6368	2.23093755740502e-24	1.6682616776986e-23
NPM2	-1.07898	1.59686602681632	-10.0028	6.22172526315614e-22	3.94019715493174e-21
AC010273.3	-1.0788	0.569517663060908	-15.6579	8.8277796910401e-47	1.97523721605465e-45
COL18A1-AS1	-1.07822	0.603000116704873	-14.3801	1.18826107822435e-40	2.00580217447032e-39
CES1	-1.07805	2.15392806218423	-6.02305	2.9403314279104e-09	7.44224791516418e-09
S100A5	-1.07804	0.836055636429588	-13.2768	1.442432852886e-35	1.93422494180513e-34
LGR4	-1.07641	5.47541429311469	-9.13281	9.44124122157808e-19	4.89813728189306e-18
NACAP8	-1.07584	1.18380321648056	-11.8873	1.7257537367808e-29	1.70620708592924e-28
MMUT	-1.0752	5.38224999321143	-10.5662	4.2239416420946e-24	3.09212462619789e-23
PABPC1P4	-1.07482	1.21445423223182	-10.9744	1.01169091734819e-25	8.16071271593899e-25
NCOA7	-1.07478	4.88298647396123	-8.62661	5.33690339418888e-17	2.4597328090824e-16
AC133552.5	-1.07423	2.6293073802314	-11.7621	5.821680811514e-29	5.59432090372235e-28
RAB3B	-1.07348	0.45395520612266	-14.4768	4.16499976409023e-41	7.13019385415506e-40
CNTFR	-1.07119	0.911099507236556	-9.07034	1.56784589462879e-18	8.00023076305693e-18
LINC01936	-1.06978	1.27268968883092	-11.3611	2.70597165206397e-27	2.39202892631624e-26
ARC	-1.06923	1.73616261571161	-8.31935	5.67346282130906e-16	2.42047362922862e-15
FGD5-AS1	-1.06909	6.08044416348776	-13.3214	9.07121564048802e-36	1.22860116494798e-34
RNF180	-1.06671	3.16656030293713	-8.10894	2.75564040812592e-15	1.11966790883799e-14
AC010307.4	-1.06623	0.263502663220661	-13.8979	2.10208978589129e-38	3.2171783476471e-37
AL096854.1	-1.06594	0.659680360630561	-9.44633	7.12413265970118e-20	3.96385636133689e-19
FDX1	-1.06553	4.72567845036265	-15.8151	1.49925946117438e-47	3.48013139031146e-46
MCCC1	-1.06525	4.4774323668795	-11.2866	5.4684983003059e-27	4.75171519606823e-26
NAPEPLD	-1.06464	3.67795870072639	-11.7528	6.37022756864861e-29	6.10101436351548e-28
FAHD2B	-1.06432	2.1990748706502	-10.9378	1.41812394100244e-25	1.13672735033495e-24
ALAD	-1.06405	5.22678318083221	-12.519	3.32950798345485e-32	3.78956444105964e-31
CLDN4	-1.06244	5.81874787212186	-7.20335	1.71740627559253e-12	5.63396625732749e-12
CYSTM1	-1.0621	7.55320721404991	-13.0213	2.01951356203354e-34	2.55719651647016e-33
VWA8	-1.06199	3.71167200272429	-11.5648	3.88968758323461e-28	3.58185149812744e-27
POF1B	-1.06167	1.62009553245531	-5.53295	4.65664124393416e-08	1.06635923228924e-07
HOXD3	-1.06165	2.63770235122112	-10.3863	2.12355262953446e-23	1.48493444155415e-22
MTMR10	-1.06094	4.39071632564954	-13.3386	7.58417110954526e-36	1.03206767138015e-34
JUP	-1.06019	7.13358551661234	-9.89925	1.52516035907925e-21	9.41718837100119e-21
EGR1	-1.05952	8.14436365963588	-4.78422	2.1495254857455e-06	4.25695795171321e-06
PLS3	-1.05899	6.86156339578079	-9.84347	2.4655568296892e-21	1.50256936923746e-20
BCHE	-1.0589	1.16400312970835	-7.54649	1.61052147788255e-13	5.73487537889712e-13
POLR3B	-1.05838	2.82906409859454	-14.3376	1.88270630296934e-40	3.14565419194083e-39
SBK1	-1.05767	1.32145257863108	-13.4863	1.62167286506225e-36	2.27004536361183e-35
CAPN5	-1.05699	3.96614390774549	-10.2607	6.48029809481492e-23	4.3936267974798e-22
AKIRIN1	-1.05694	5.68203409371094	-11.2953	5.03879025626704e-27	4.38829696180282e-26
IDH2	-1.05635	7.56708132388169	-12.1938	8.51775324713042e-31	9.02779599697013e-30
OXNAD1	-1.05621	2.48570021372749	-14.3695	1.33249569497675e-40	2.24103323586676e-39
MSI2	-1.05613	3.72988999857367	-12.1022	2.10369105456438e-30	2.1842802143661e-29
SEM1P1	-1.05607	0.532400332855723	-12.6075	1.36609891151868e-32	1.58231749302393e-31
PCCA-DT	-1.05607	2.13590205129799	-15.9692	2.61715232401183e-48	6.32441746340416e-47
AC108477.1	-1.05588	0.889159924015587	-14.4934	3.47833203969975e-41	5.97248082538422e-40
CPEB4	-1.05555	4.68153102851282	-9.7195	7.12159465709513e-21	4.22455939387423e-20
ADK	-1.0526	3.70544254414129	-15.5784	2.15622372827558e-46	4.72783458739471e-45
ZNF300P1	-1.05228	1.47686268749828	-8.61703	5.75074761952757e-17	2.64145484396748e-16
TST	-1.05211	5.77143926971348	-9.18663	6.08598398944719e-19	3.19642952289497e-18
CCN6	-1.05159	0.686990519679367	-8.60215	6.45755164821715e-17	2.95075663192916e-16
CSRNP3	-1.05156	1.28349640193501	-14.2385	5.48377627875896e-40	9.01152842029129e-39
CTXN1	-1.05115	2.54389722820014	-6.82788	2.06558761091905e-11	6.202706969767e-11
HS6ST3	-1.05113	0.623457340386011	-9.59581	2.03223370937299e-20	1.17309502806326e-19
GDF3	-1.05051	1.28153767461224	-10.177	1.35551696327327e-22	8.99381587452727e-22
TNMD	-1.05041	1.07341777543828	-7.25453	1.21337986995016e-12	4.02420711852729e-12
LINC00323	-1.05005	0.777883265542499	-10.1605	1.56834909066352e-22	1.03520960535832e-21
GPR143	-1.04994	2.48666264148025	-5.22935	2.33201708760077e-07	5.02780956799877e-07
ELF3	-1.04991	4.19172300095716	-7.42032	3.88493349340822e-13	1.34458643461741e-12
DNAJC3-DT	-1.04979	2.23822156928585	-12.9279	5.26673891021904e-34	6.51095989024764e-33
RDH8	-1.04946	0.229728066408381	-13.7897	6.6322346476191e-38	9.96441170192354e-37
SYNE2	-1.04862	4.3458307351686	-9.27856	2.86243920278924e-19	1.53714659130837e-18
DDAH1	-1.04817	6.70311833175101	-8.25108	9.50695883622472e-16	3.99727571434452e-15
KCNJ11	-1.04801	1.4223175348176	-10.0319	4.83031990256e-22	3.08198037807309e-21
AHCYL2	-1.04706	4.04816203739242	-9.16276	7.39639790670064e-19	3.86258204604474e-18
PFKM	-1.04692	4.84844639203142	-10.6541	1.9065845038143e-24	1.43365412558352e-23
AL158212.3	-1.04603	2.14190859457238	-12.056	3.31302359214815e-30	3.40452473612109e-29
RAB29	-1.04585	5.22800023384774	-9.0704	1.56707937675212e-18	7.99809721033757e-18
PLLP	-1.04504	3.42877240139353	-10.4122	1.68508171096209e-23	1.18773168064344e-22
LOH12CR2	-1.04429	1.9120773931952	-17.1155	4.92507207652425e-54	1.47219895391624e-52
PTPN4	-1.04306	2.80172897755966	-13.3522	6.58200889127522e-36	8.98354209970304e-35
BAIAP3	-1.04281	2.33219550531156	-10.6853	1.43528886980333e-24	1.08925377137438e-23
PHYH	-1.04181	5.64681900983056	-10.1299	2.05071988426941e-22	1.34241164480105e-21
ALDH5A1	-1.04139	3.88812776913066	-10.2538	6.88723842307453e-23	4.65670504709399e-22
AC026992.2	-1.0406	1.37207758755504	-12.2037	7.72559475854921e-31	8.21475122149209e-30
POMGNT2	-1.04043	4.26541029824317	-13.2571	1.76878808484286e-35	2.35807596188952e-34
TBC1D14	-1.04015	3.88189863312915	-7.57638	1.30495742445138e-13	4.67070589228724e-13
SLC27A4	-1.03934	4.57958382277442	-13.9614	1.06873430688513e-38	1.66338532089234e-37
ISM2	-1.03909	0.572819809013983	-11.8571	2.31736533367797e-29	2.27933830185283e-28
HPSE2	-1.03881	0.606086621193939	-13.3894	4.46721225206092e-36	6.14462502519848e-35
NR4A3	-1.03841	2.9527743982655	-6.02286	2.94348875424361e-09	7.44941807200646e-09
ALAS1	-1.03764	5.45877109926484	-12.7776	2.43949109571232e-33	2.91684359813895e-32
FCAMR	-1.03688	2.68592904814067	-4.79451	2.04576905568154e-06	4.05882985146324e-06
AJAP1	-1.03634	1.75702062429884	-8.33087	5.19829979203388e-16	2.22493517713259e-15
SPACA9	-1.03597	3.13745312909451	-13.5064	1.31326556898026e-36	1.84960967282699e-35
LINC01018	-1.03544	0.475542770363033	-15.9062	5.35137354606994e-48	1.27175447719594e-46
JPH4	-1.03498	1.16549261127836	-15.1688	2.08776688467269e-44	4.21167525232258e-43
ZNF582-AS1	-1.03427	1.37087105180475	-13.7978	6.08991162971339e-38	9.16761319890691e-37
ADORA2BP1	-1.03415	0.410467260012915	-17.131	4.10879107352275e-54	1.22979813135413e-52
ATP5F1B	-1.03383	9.70131240256767	-11.634	2.00339138227393e-28	1.87339535490275e-27
ZNF667-AS1	-1.033	1.46727074981302	-12.0382	3.94564144435932e-30	4.04014677244232e-29
RNF157-AS1	-1.03295	0.645158955568153	-15.6361	1.12716186512513e-46	2.51225776093958e-45
GPT2	-1.03293	3.33923065890791	-9.2441	3.8004189526547e-19	2.02380463688457e-18
SLC25A30	-1.0323	4.44547908188621	-9.88628	1.70563343062053e-21	1.04976478999344e-20
SEMA3D	-1.03217	1.68267974812852	-6.57244	1.05364922863131e-10	2.99735134345587e-10
FAM43B	-1.03162	1.06511371443475	-10.6837	1.45681357865559e-24	1.10522370539314e-23
KLF15	-1.03073	3.83134920157766	-6.10682	1.79794588875449e-09	4.63300524953831e-09
AC007114.1	-1.02764	2.3822	-14.044	4.42297493509917e-39	6.99299143147876e-38
AL031058.1	-1.02749	1.45062510044701	-10.8411	3.45609487978695e-25	2.71438830500407e-24
SCOC	-1.02639	4.95663742099547	-12.2116	7.1455797950375e-31	7.61211486564621e-30
FBXO21	-1.02632	5.09382867084159	-10.8222	4.11246265244452e-25	3.21449796091824e-24
HMGN5	-1.02624	3.28135371427747	-13.371	5.41291837295538e-36	7.4099205180642e-35
RAB15	-1.02621	3.04519981425244	-10.5527	4.7726895486598e-24	3.48383573826973e-23
SCARA3	-1.0262	3.71661982423828	-5.66661	2.2358853639406e-08	5.2580639520574e-08
SDR42E1	-1.02611	1.43201778569445	-11.259	7.09471587666468e-27	6.1253626318387e-26
ENPP5	-1.02563	4.24658902897375	-7.06075	4.47343066906625e-12	1.42120879974749e-11
MT-ND3	-1.02561	13.9552530416996	-8.91853	5.31995306109733e-18	2.61520690414585e-17
WNT10A	-1.0255	1.24107205604488	-9.58296	2.26492445070001e-20	1.30184953967752e-19
BRCC3	-1.02498	3.92640551604735	-12.8262	1.48766287381173e-33	1.79843478641895e-32
PAIP2B	-1.02458	2.99730027502414	-7.46092	2.93009668464589e-13	1.02430683096415e-12
HIBCH	-1.02435	4.13578518305815	-10.1548	1.64896757748494e-22	1.08623669085572e-21
BMERB1	-1.02342	3.55786111596164	-11.4334	1.36259652388111e-27	1.22239657673852e-26
ENPP1	-1.0229	1.99824810403862	-9.47973	5.38958549763386e-20	3.01850974064846e-19
CRYL1	-1.02273	6.61203016304126	-8.83146	1.06463630705817e-17	5.14327771488518e-17
MACROD1	-1.02269	4.34797933930173	-10.606	2.94792203894396e-24	2.18237491931753e-23
AP5M1	-1.02226	3.4396766050837	-13.5216	1.11995612077931e-36	1.58806872543117e-35
SORD2P	-1.02225	1.24171079956528	-11.2938	5.11047282275147e-27	4.44566595649509e-26
AC138356.2	-1.02208	2.02344114776922	-11.7432	6.98846518126928e-29	6.67363540625619e-28
HSPB6	-1.02183	2.00442665019959	-6.58335	9.83827557485867e-11	2.80498376020902e-10
CYP1A1	-1.02096	0.324227902839786	-11.5163	6.18285217792642e-28	5.63924264794028e-27
LINC01948	-1.0209	1.41323499176577	-12.5579	2.25090992458304e-32	2.57341330371777e-31
HIF1A	-1.02068	6.53298001308984	-9.36781	1.36907765632237e-19	7.48331327528397e-19
HDAC11	-1.02044	3.83309459948324	-12.1455	1.37326494072015e-30	1.43692084066146e-29
PROSER2	-1.02015	3.02605860118664	-8.45668	1.98862639820819e-16	8.77265492384039e-16
PRKD1	-1.02014	3.77541166626785	-9.59376	2.06776832843621e-20	1.19270747527412e-19
SMOC1	-1.01984	1.19588038707089	-5.81609	9.67092995766287e-09	2.35061449484454e-08
LRATD2	-1.01844	5.21870784641505	-8.97493	3.38508926424075e-18	1.68352457190587e-17
TRIB1	-1.0181	5.15492759829403	-9.13634	9.17379709918403e-19	4.76153877472231e-18
AC104667.2	-1.01799	1.06465372054149	-12.7423	3.48977533365149e-33	4.15748688814931e-32
SHBG	-1.01772	0.753518956968249	-17.5554	2.86730401152635e-56	9.40352831323007e-55
ETV4	-1.0174	0.858323606573922	-10.1403	1.8715243018164e-22	1.22966752709786e-21
SLC22A3	-1.01738	2.60384248877257	-6.95655	8.91658987754888e-12	2.76357707329404e-11
AGRP	-1.01735	0.676709965729119	-17.0093	1.69505475470261e-53	4.97613452732838e-52
AL031123.2	-1.01689	0.808094654683335	-17.1111	5.18159843274446e-54	1.54686547750994e-52
MAB21L3	-1.01659	1.16131206739891	-7.35165	6.24247251710919e-13	2.1234026015006e-12
ABLIM1	-1.0164	5.64004567032923	-9.19524	5.67245327389485e-19	2.98538536929858e-18
UNC5D	-1.01547	0.90624686259577	-7.80212	2.60868212542204e-14	9.83536139814646e-14
METRNL	-1.0148	4.75221096857234	-9.16625	7.18882214866496e-19	3.75674459519466e-18
AL138826.1	-1.01434	1.86450216628494	-4.53212	7.01342133963573e-06	1.32614375829024e-05
WNK3	-1.01321	0.786125414188953	-13.7543	9.65342883445006e-38	1.43532231704968e-36
MAPK8IP1	-1.01245	3.51680086853754	-8.82531	1.11790914381084e-17	5.39496325719264e-17
PYGO1	-1.01036	0.967399753505335	-12.2118	7.12573889777564e-31	7.594502686919e-30
MUC20	-1.01	3.50258537052405	-5.52737	4.8000378952923e-08	1.09810134491505e-07
PLEKHA6	-1.00975	4.25509670317586	-9.56947	2.53753233763817e-20	1.45235925891696e-19
SVIP	-1.00873	4.21484995309755	-12.2142	6.96210117010187e-31	7.42354651936966e-30
CKM	-1.00816	0.490970947615195	-14.5008	3.21162009993138e-41	5.53106996505062e-40
WNT11	-1.00772	0.848509393024743	-9.75464	5.27727086888067e-21	3.15413453103082e-20
CATIP-AS2	-1.00742	0.943666253632968	-11.6866	1.20725828858957e-28	1.14288777448044e-27
MTOR	-1.00729	3.85934560011813	-13.0765	1.14542551256194e-34	1.46330180811822e-33
AC004554.1	-1.00665	1.38419221793591	-13.9037	1.97756778005334e-38	3.03875659482494e-37
SLC16A2	-1.00665	4.28188692852918	-7.92374	1.07894371767967e-14	4.18047441802063e-14
CKMT1B	-1.00637	0.497631392998349	-10.8521	3.12544195819349e-25	2.46143296858484e-24
SPHK2	-1.00428	2.69265427270372	-15.1649	2.18051706747716e-44	4.39106406298888e-43
CAMTA1-DT	-1.0042	1.0984586310138	-14.6618	5.55260293593976e-42	9.94314396258729e-41
ADAMTSL1	-1.00409	1.25943078359997	-8.82813	1.09322056989679e-17	5.27692696028608e-17
HS3ST3B1	-1.00349	1.83978517758437	-11.8813	1.82974487971032e-29	1.8059094240546e-28
TMEM252	-1.00264	4.23541921241028	-4.3499	1.59331696957086e-05	2.92318210424664e-05
WWC1	-1.00178	5.14267500297658	-8.80597	1.30322716226132e-17	6.26558868356712e-17
FRMD1	-1.00161	0.795642643500613	-9.70214	8.25490009087528e-21	4.86791013065049e-20
GOLM1	-1.00155	6.50714400185661	-7.58028	1.26960910553173e-13	4.54915190193411e-13
Z82185.1	-1.00129	0.353398002231093	-9.27396	2.9731037955586e-19	1.59470896809904e-18
CFAP126	-1.00022	5.06868115126077	-8.08824	3.21369136050264e-15	1.29820011548582e-14
GSG1L2	1.00021762347646	0.893744271203889	4.3723659677887	1.44227367729156e-05	2.6583923572527e-05
LINC02212	1.00039376708624	1.51027105983664	4.87071492213178	1.41464466640891e-06	2.84752280637872e-06
RBIS	1.00073335993842	3.4696636943437	15.8096433625628	1.59446217267477e-47	3.69738061596917e-46
MPZL2	1.00074553159825	5.40117958724932	7.90123342151541	1.2714717436837e-14	4.90491964707555e-14
KLRA1P	1.00089739400926	1.80306666413081	10.2709906072968	5.915822288819e-23	4.02279420273749e-22
CAPN11	1.00094167153278	1.1770600152578	10.1757899358944	1.37054742575258e-22	9.08042056363691e-22
LY6E-DT	1.00168465224224	1.5290590414005	8.15315750879109	1.9820567711308e-15	8.13845059825609e-15
TRABD2B	1.00198407842772	4.55731639772129	6.97883039249978	7.69916910672175e-12	2.39823372025796e-11
AL512791.1	1.0020317099795	2.3108149886492	7.5795829682036	1.27583531896446e-13	4.57003454789627e-13
AC009120.2	1.00204185929592	1.9499251716557	9.19013164023808	5.91434394555581e-19	3.10983953179397e-18
AC022400.6	1.00228855911888	2.95339136409536	10.4318387385184	1.41324702296992e-23	1.00122844932671e-22
RHPN2P1	1.00261893719622	2.11818383563066	6.53253220619242	1.35282686968829e-10	3.81159136566448e-10
IFITM4P	1.00290810929566	1.25920139854007	10.2365252932638	8.02385445915786e-23	5.40186588911692e-22
SNORD117	1.0030430041969	1.40828955234672	7.42440567213472	3.77638123016376e-13	1.30879202748897e-12
PF4V1	1.00350210858531	2.16664278460688	5.93494588860174	4.90207400220385e-09	1.22163387829563e-08
SNORA71B	1.00359175739429	1.59783518703679	7.9812200632691	7.0822409807881e-15	2.782118518069e-14
TNNI2	1.00373060013168	1.33664926700258	12.4313000213701	8.0197435155871e-32	8.97656030654964e-31
AC124944.1	1.00443601410998	1.27522398662172	9.12994613163822	9.66356628529525e-19	5.01234729352741e-18
ADAM12	1.00448838674553	1.8340611597998	6.23430516900966	8.41298684196882e-10	2.22379895142289e-09
RASSF6	1.00596215379683	4.24548121394778	7.53485930380514	1.74752037623621e-13	6.20059123296053e-13
LINC02615	1.00618472976534	1.71110038979203	10.3966932536568	1.93484790125305e-23	1.35835789813658e-22
AC048341.2	1.00692218595331	2.50768155904967	7.15235188157747	2.42293406882084e-12	7.86417325292238e-12
AC020916.1	1.00728604072631	2.01689285166139	7.1411850698218	2.61189431704923e-12	8.45119913128951e-12
EGFLAM	1.00834968632734	2.60638443674573	7.9606674513671	8.23498651969508e-15	3.21897812928043e-14
TRAV8-3	1.00857327286526	1.53556941922989	8.37681347123086	3.66468295355038e-16	1.58976051709478e-15
AL670729.3	1.00869650354845	1.68660875336998	8.12877324063437	2.37744140466629e-15	9.70809717661403e-15
PLA2G2D	1.00874950072501	1.19887610550793	6.82303890334174	2.1313198946195e-11	6.39256739231512e-11
RPLP0	1.00879372899863	9.7849385917961	11.8649225751256	2.14659707315066e-29	2.11499695314676e-28
TREX2	1.00888762514215	1.55238987236843	7.18589303950004	1.93255653961946e-12	6.31180829137059e-12
GYPC	1.00927027361473	5.57732684152233	10.2384980536484	7.88523664531231e-23	5.31166014279445e-22
TLL1	1.00943695248311	2.57954883808361	7.04533017893468	4.9568589006456e-12	1.56958082458098e-11
AC027796.4	1.0095139707864	1.51992628334709	8.82933480120715	1.08278554621049e-17	5.22875637028905e-17
SHROOM1	1.00953261744675	3.66259715516529	11.3658171029102	2.58767846166577e-27	2.28834108029511e-26
GSAP	1.00982649452742	3.58986313374958	11.462630218774	1.03188068470481e-27	9.31533027084877e-27
ARL4A	1.01006648283788	3.8944372245466	11.1244998404092	2.50424780048558e-26	2.0890267716478e-25
MIR514B	1.01101161655938	1.75094307507186	6.98079414753141	7.60007330406116e-12	2.36800872477378e-11
LTBR	1.01128764547168	5.97456306593261	12.7279151343018	4.03896135337419e-33	4.80925496833046e-32
TMEM131L	1.0113907366521	3.31715126462501	11.8876611986349	1.72033484984697e-29	1.70158238465906e-28
MYL5	1.01181668199527	2.81495411637336	12.021254236056	4.6614154231651e-30	4.74344476372346e-29
PDLIM7	1.01188470186594	4.63933189040197	8.92123064041738	5.20627938739309e-18	2.56097184264802e-17
MYBL1	1.01250596378439	1.88283420232517	11.0476582704504	5.12492265780398e-26	4.1929026890665e-25
NMI	1.01267912261792	4.48552402637182	11.302721548402	4.69857749741282e-27	4.10290009920525e-26
AL049840.5	1.01272700930543	4.20895294741086	10.7937194923716	5.33800996432411e-25	4.14843245602535e-24
IGKV2D-29	1.01325807690936	2.19465942290278	4.47683402515783	9.02365851267396e-06	1.69079438847091e-05
SHC1	1.01370327581082	6.15184656569844	10.6478529518067	2.01756793736893e-24	1.51314299700028e-23
SH3RF3	1.01414291745093	3.10531392606072	9.83623765871966	2.62372185936118e-21	1.59514784759943e-20
IDUA	1.01444	3.14890428500427	11.2255014832495	9.72193066499416e-27	8.31853754290984e-26
CENPT	1.0144468253158	3.38939975540264	10.9831985408937	9.32168183672788e-26	7.54044573381825e-25
SEPTIN4	1.01494821417634	3.1474912026833	9.39076400850248	1.13152746151862e-19	6.2174427798188e-19
TRBV6-1	1.01541591129356	1.34752799671328	8.75059252523599	2.01867869786206e-17	9.58089867000605e-17
TTLL3	1.01570471378408	1.90846446678728	8.6233241396241	5.47557743992923e-17	2.52010487747505e-16
AC100854.1	1.01570860793939	1.88781318243928	11.7505267431185	6.5115674493746e-29	6.23378039763523e-28
CLIC3	1.01590628174097	2.30755441349806	8.16218801955028	1.85274106681575e-15	7.63204318515865e-15
RPL28	1.01675781797439	7.76029263259246	12.2491666268055	4.92275894135958e-31	5.3057172308353e-30
MIR7111	1.01760766983034	1.28082649557513	8.34005281597265	4.84818306944141e-16	2.08270469171344e-15
WDR54	1.0178918133999	4.86310030624926	9.27011467267564	3.06859480821493e-19	1.64439148020985e-18
CEBPA	1.01793000480187	2.42857017481146	8.97397452553049	3.41106159025242e-18	1.69533970399274e-17
PIDD1	1.01845663560734	2.75440922227918	10.9765702107039	9.91181908937933e-26	7.99808895728932e-25
MZB1	1.01894945355705	2.22279925339864	5.10610965843516	4.38660486429892e-07	9.23968142670982e-07
RDH5	1.0192599657009	1.91568453773626	10.6940749619649	1.32561290686946e-24	1.00868728879689e-23
RFTN1	1.01926517102877	5.1130586941031	9.56272137573004	2.68597134144949e-20	1.53425837486081e-19
SLC16A1-AS1	1.01975391788461	1.08566739096505	15.8268558863898	1.31260963550827e-47	3.04995742938901e-46
LINC01508	1.02000238369664	2.80310790549929	6.83218	2.00874999854220e-11	6.04072225786395e-11
TP53I11	1.02041117486956	5.53595562330843	7.95116407494475	8.82879035108051e-15	3.44522420686308e-14
FILIP1	1.02043179924997	1.97098444065936	10.2052539773008	1.05734733475424e-22	7.05830845128035e-22
GIPC3	1.02060720439644	3.62483293195387	8.07559556033882	3.52972853595996e-15	1.42286177348609e-14
DIAPH2	1.02061922858086	3.79007941341117	9.92888674190528	1.18071747198181e-21	7.32191545226539e-21
CCRL2	1.02075067857168	2.73617902076848	11.2456024931308	8.04794729415878e-27	6.91713687877211e-26
SOD2	1.02084016661604	7.72520555103113	7.66290431064959	7.07190093433619e-14	2.58642073840299e-13
STARD4-AS1	1.02096140273983	1.72271660545006	9.9477498985172	1.00291186591846e-21	6.25648035486145e-21
RHOBTB1	1.02106504967429	5.43918216736905	7.67342609258669	6.56171709570132e-14	2.40634727421749e-13
RHOG	1.02110873636591	6.42445932112106	14.0454323677921	4.35658302221891e-39	6.89276887946793e-38
C11orf21	1.02156107399972	1.24356006580884	11.8441063132563	2.62821670656801e-29	2.57625836604107e-28
CRNDE	1.02220859578474	2.27254	9.3470614731549	1.6258559429777e-19	8.84473338458271e-19
AC083837.1	1.02226406171075	2.05769501105862	11.2640639997804	6.76438042947978e-27	5.84235822120268e-26
RHEBL1	1.02247667682046	1.60816186381668	14.9117520644995	3.58012889006707e-43	6.83200489852616e-42
ACCS	1.02273131814318	3.29766532653912	9.95837862279865	9.14704512946335e-22	5.72176335250927e-21
NRM	1.02375750216694	4.75717767307115	10.131792489187	2.01710090503456e-22	1.32228970522212e-21
RNU6-88P	1.02379969390923	1.47678309676523	7.51729757719879	1.97649350077119e-13	6.98819671911354e-13
NR1H3	1.02387410513051	4.60112517934979	13.544461660055	8.81379283471874e-37	1.25754034870502e-35
LINC02084	1.02411342438106	1.40753046389715	10.2818477877703	5.37345089284746e-23	3.66374553451438e-22
GBP4	1.02414652637804	5.72645383778088	6.78478889317077	2.72876631210953e-11	8.12190953287937e-11
RNU6-312P	1.02429643849536	1.56710623021617	7.86363289904898	1.67138457693879e-14	6.38117008694227e-14
DDX41	1.02502609116065	6.21343876691439	13.4481252198412	2.41853838739145e-36	3.36295492182589e-35
LINC01480	1.02536784992283	1.26855780478746	10.8253510833664	3.99453580999168e-25	3.12338414816005e-24
SMIM10	1.02537021153087	4.61714896187599	8.99760154330272	2.82075726596597e-18	1.4117315141657e-17
MAPK11	1.02590452180102	4.10096278921811	10.4073531058499	1.75913986798484e-23	1.2391707256621e-22
COL6A1	1.02598598741161	7.11281736834215	8.57194389397983	8.16617388322701e-17	3.70568993550588e-16
CIITA	1.02676387076194	2.70739547028713	9.00353450384829	2.689167336765e-18	1.34851932175872e-17
YEATS2	1.02713843291646	3.98612049221092	11.1751105372042	1.55979957400769e-26	1.31406674570622e-25
CLEC1A	1.02746654721832	3.08632209523352	9.12266797110618	1.02530482667755e-18	5.30850764682828e-18
AC246787.1	1.02765909974605	2.96934463760541	9.6689224962397	1.09468446589656e-20	6.41088553152739e-20
SCARNA6	1.02769079586508	1.33197223045377	6.02775545064747	2.86061047542915e-09	7.24605921708341e-09
AC008115.3	1.02835124279035	1.85473181700927	10.0632196354589	3.67532608714632e-22	2.37073506554139e-21
IGHV1-24	1.02842199360091	3.13952591362933	3.48154064007108	0.000533726194418949	0.000843156636751708
SAMD14	1.02872201123818	1.8960576822816	12.3524294451857	1.7630277319545e-31	1.94119077421964e-30
RFX2	1.0289223049015	2.31354961906742	10.8019371926224	4.95098362035347e-25	3.85548612525287e-24
FAM110A	1.02897282577119	3.65199545068142	12.7093636476598	4.87486299493532e-33	5.78059038092614e-32
VKORC1	1.02907582380976	4.41731088359662	9.88362945445647	1.74511731174482e-21	1.07320273575478e-20
RPS14	1.0291659049084	8.75013060235039	12.7974498866714	1.99279797919293e-33	2.39271251089603e-32
GASK1B	1.02928189808594	4.89402170774623	7.04941705824665	4.8239797500578e-12	1.52940344043747e-11
SNORA33	1.02980421929292	2.92270542616318	7.0219948060306	5.78737803326296e-12	1.82125891034432e-11
OGFR	1.02987040927561	5.11292896439274	14.1595548856344	1.28189533632089e-39	2.07535058081232e-38
MIR7848	1.03013787737636	1.06665429948944	8.21036563161181	1.29141817342961e-15	5.38157324513042e-15
SCGB3A2	1.03027583549224	0.960433700676792	7.50439144906437	2.16336213236077e-13	7.6254114037473e-13
CBLN4	1.0306134689875	1.83967932305603	6.61331243496189	8.14633387358597e-11	2.33710805718462e-10
RNA5SP82	1.0306713825871	2.01837837299862	7.5258559467324	1.86143872847675e-13	6.5956241533633e-13
IGHV1-69	1.03107219934286	2.25733429281399	4.02907184979914	6.29840194762332e-05	0.000109241775091862
SHC2	1.03132183472266	3.79545630270667	8.15404	1.96908397510196e-15	8.08807672506989e-15
FOXF1	1.03137	2.67303391403667	8.64219765262754	4.72571560998679e-17	2.1872631705336e-16
RAD54L	1.03180884621857	1.2739285839369	10.4915836652094	8.27138154761125e-24	5.95067709772834e-23
RPL13	1.03262030498873	9.37115436987909	12.3164238191714	2.5235083000915e-31	2.75212256746796e-30
IGHJ5	1.03299255188685	1.35556180793263	5.16181476927084	3.30213264138007e-07	7.02567739093255e-07
RRN3P1	1.03316792530186	1.97191773312168	11.1957353625281	1.28560002305243e-26	1.09026670591853e-25
ASAP1	1.03347030460992	4.5576100813145	9.74766382306891	5.60115281615611e-21	3.3416233160212e-20
NBPF15	1.03421583595566	3.13107581984923	10.6738810722933	1.59285253815303e-24	1.20247009925614e-23
ACTA2	1.0345128771239	7.21658715565147	6.42831228204509	2.58297905126786e-10	7.09299642104739e-10
EVA1C	1.03452106296733	3.87081848769882	9.44931383913129	6.94912905747541e-20	3.86742195812031e-19
LINC01358	1.03499717327492	1.16633183628586	9.78066074396639	4.2250025220778e-21	2.5410894131344e-20
AC026403.1	1.03525414010177	4.45631729578562	7.16161265751599	2.27647580723017e-12	7.40556257709835e-12
PER2	1.03558844491633	4.14967062134676	9.02343116867152	2.2906766421828e-18	1.1547444812163e-17
MIR6797	1.03616021171378	1.27401291911655	8.69234134985928	3.19165153876695e-17	1.49257984060853e-16
IGKV1-12	1.03660986268648	2.95023112593389	4.14058957268812	3.94615223741913e-05	6.97557687798806e-05
RPL10	1.03687673511026	9.33357361824575	12.5853385069252	1.70746759580026e-32	1.96680048152466e-31
RERG-IT1	1.0369156694478	1.61243277168947	7.94767329911489	9.05735118608885e-15	3.53081357070881e-14
SBNO2	1.03733446405003	4.82640680169113	11.4703121596429	9.59080653400961e-28	8.67176627023469e-27
RIT1	1.03804073085919	5.76982915386779	9.82965055528375	2.77641664078496e-21	1.68708832245898e-20
AGBL3	1.03809680860554	2.26261417812465	11.1133108350996	2.78004157603116e-26	2.31404693476966e-25
DLK2	1.03813055749406	1.55405740709874	9.95489712019389	9.42715094623197e-22	5.89055809125333e-21
AL355488.1	1.03842874193762	2.25940611334521	8.79994556100486	1.3668622872932e-17	6.56053889387202e-17
CXCL2	1.03911161645256	3.67737864060503	5.32260348604315	1.43353257290669e-07	3.14683565463941e-07
AC122134.1	1.03947031644896	1.01105765591519	10.2943907750712	4.80805215485218e-23	3.28800873753177e-22
CCM2	1.03947200559393	4.21774667296907	17.1827552606814	2.24874248536473e-54	6.80163125645825e-53
TNIP1	1.0398852163101	7.65583002822738	11.3943438163995	1.97461969762513e-27	1.75363034423134e-26
AL365361.1	1.0399627606695	1.72674482233101	10.4699334555845	1.00458363370809e-23	7.18673308788922e-23
SACS	1.0400047377124	2.53944466402107	11.3507401994309	2.98467205166805e-27	2.63332499193479e-26
PILRB	1.04007581295046	1.45833961467338	8.35773425460891	4.23808672397561e-16	1.82810648121367e-15
SLC22A4	1.04027058362609	3.44140222420047	7.88677773960593	1.41260585095868e-14	5.43020638319799e-14
APOB	1.04055298103507	1.44810543074306	5.31129121947872	1.52129313822555e-07	3.33120245843608e-07
CGAS	1.04108655696337	2.30511122416009	12.373299912503	1.4317230959075e-31	1.58247795439328e-30
LIPA	1.04109236842259	6.78512724510133	8.49932606218398	1.43221814431998e-16	6.3732180537224e-16
AF129075.3	1.04136333475944	1.62669000064419	10.3605782525644	2.66999614615634e-23	1.85686463275708e-22
HEY2	1.04150525847147	3.71249347264714	7.89224030797106	1.35754443818695e-14	5.22729749538037e-14
PLAC8	1.0417380932736	1.72877101426589	10.2284716983832	8.6152808756982e-23	5.78646395248775e-22
QTRT1	1.04191881283785	4.96772674698264	11.5057475591637	6.84086890426645e-28	6.22950525328223e-27
TRDJ1	1.04331043828714	1.4938978550479	8.21178190694636	1.27775666103876e-15	5.32851220117471e-15
MCM5	1.04445921225922	4.34580325186731	12.8781538413712	8.75356273957005e-34	1.07062088339003e-32
THOC6	1.04470316326744	5.06290588587315	14.3571210025776	1.52418347817372e-40	2.55592988374245e-39
MICB	1.04535672264549	2.78391732472691	12.2907551775113	3.25740815353781e-31	3.53070439002679e-30
MAP3K12	1.04536938691554	2.70805168731751	11.4201433354934	1.54568571777312e-27	1.38178765665567e-26
UBTFL6	1.04605598748623	1.23252159102312	10.9680022045343	1.07299608122007e-25	8.64307755669097e-25
NSUN5P1	1.04610135972029	2.39069141692245	8.85974938090543	8.50282345743208e-18	4.13207701338417e-17
LINC01355	1.04624362751765	1.65194610653034	9.63426099294773	1.46843421923399e-20	8.54304216192465e-20
AP003392.1	1.04718343053223	2.17446945705951	7.78569726801823	2.93649831626768e-14	1.10350616871104e-13
CENPA	1.0473219720047	1.29913926105664	11.3030404709141	4.68445742498222e-27	4.0921266782845e-26
ANKRD37	1.04796105504635	3.24863695686931	11.0682081545652	4.23302833299257e-26	3.48674075247091e-25
AC068299.1	1.04837480777084	1.17571407205947	7.75890910812333	3.56050573232117e-14	1.33059629003577e-13
CCL3L3	1.04838019135321	2.30534634908071	6.47743848725856	1.90629485613924e-10	5.29880264104474e-10
AP3S1	1.04856605341195	5.71425715055831	13.5164837006447	1.18209322978152e-36	1.67101688892206e-35
CCR1	1.04884018223741	3.95599249081061	7.26174734035188	1.15520103746706e-12	3.83846435332628e-12
PARP15	1.04895064784147	1.2399580625355	11.1859570370554	1.40904734183127e-26	1.19187545417909e-25
FBXO41	1.04934495725567	1.78197375520363	8.67165758955432	3.75332174354501e-17	1.7467060058091e-16
RNU6-1016P	1.04954359027928	2.57937772458856	6.75178683224811	3.37412563319811e-11	9.96523892465316e-11
HMGN1P13	1.04971096003646	1.0262996551455	8.55501441031548	9.31197903589812e-17	4.20238063155324e-16
CLASRP	1.05006522923235	3.96594974452982	10.9214809954918	1.64934521522251e-25	1.31838503154119e-24
GFI1	1.05021060349796	1.37431574703196	11.4684747155367	9.76014947996028e-28	8.81793591544464e-27
AC025627.1	1.05080508650011	1.54452887438806	7.27512491196769	1.05450615135956e-12	3.51507154301747e-12
STING1	1.05108914026964	5.33549936474878	10.1718898275839	1.41837776913208e-22	9.3810712895319e-22
IGLV4-69	1.05136384501394	3.42842362946981	3.93599945393463	9.22732854273403e-05	0.000157378738005606
SFTA1P	1.05139930527107	0.992061188125175	12.1486007903669	1.33156492789456e-30	1.39455912635381e-29
EME2	1.05175426346794	2.04124293037985	9.47579748056422	5.56984659976657e-20	3.1171859675973e-19
MIR4668	1.05188849733114	1.53126521690287	7.12573771782178	2.89736515153817e-12	9.34065605727592e-12
PDCD4-AS1	1.05194160747005	3.0763372954972	12.3167553909496	2.51519535504061e-31	2.74436025502221e-30
AC015660.2	1.05214004371616	1.62144277194149	7.66484861187674	6.97476811404998e-14	2.5521159004502e-13
F2	1.05215552961787	1.17406536710202	5.28186146184385	1.77471379599613e-07	3.86364197389123e-07
TRAV17	1.05251048769347	1.3663893109785	8.57711429896464	7.84487615342402e-17	3.56552805096328e-16
AL031727.1	1.05302661485871	2.79518808893828	9.66822076066729	1.10122186894823e-20	6.44752625489531e-20
IGLV9-49	1.0531035465522	1.92578727230117	4.40939088310681	1.22274780951295e-05	2.26485569331844e-05
IGHJ3P	1.05317258971445	1.55197502885111	4.90168059425922	1.21597847429964e-06	2.46317990245273e-06
TBX19	1.05317947421767	2.18317466460373	12.8406563618616	1.28335103613821e-33	1.55783478217758e-32
RAB24	1.05322275459883	2.61457574067251	12.1591117011898	1.20031318814286e-30	1.2611253940593e-29
AP000864.1	1.05327514577362	1.05951880820285	9.20354774910202	5.29948813661814e-19	2.79229628534181e-18
INKA1	1.0533644777651	3.65084935754966	8.88390585568518	7.0144144123442e-18	3.42543951636218e-17
ERAP2	1.05389468665917	4.51533129213722	4.86739739015543	1.43769695259022e-06	2.89214939893215e-06
MIR548AN	1.05448862636247	1.17475121666405	8.60148700583488	6.4908764452186e-17	2.9653940408534e-16
AC244035.1	1.05449231550312	1.20010740070207	10.363296607847	2.60612221584519e-23	1.81354191297842e-22
NEK2	1.05497393420937	1.49878969674829	10.7642430312391	6.9902498690349e-25	5.40684522383538e-24
TNFRSF1A	1.05526393599579	6.90046196857157	12.6050739101593	1.39937154987263e-32	1.62003896472143e-31
AP005899.1	1.05532341008282	1.43778264794276	10.6230116157791	2.52721887815011e-24	1.88123747683826e-23
C19orf67	1.05535233802699	1.04489789787889	8.16168525295451	1.85971640076058e-15	7.65802859412747e-15
AC004253.1	1.05613483971026	1.4147421673622	10.2835248674299	5.29419254222981e-23	3.61185076350579e-22
ASPM	1.05635813208646	1.27967704639688	11.3037878759245	4.65153161752412e-27	4.06645892397186e-26
CD79A	1.05655408484294	2.53387856836331	5.61522665868519	2.96959130420114e-08	6.9182979064893e-08
AC004921.1	1.05687025286694	1.40700612126407	14.8020089133435	1.19633069209543e-42	2.22742609070841e-41
AC018755.4	1.05701303332303	2.02742120898062	9.38080438443482	1.22909903306503e-19	6.73423066875274e-19
BID	1.05733266016108	4.10201855904355	17.4356228421827	1.1691749178189e-55	3.72788174838452e-54
IGKV1-27	1.05743337121722	3.25899195306866	4.31578029772652	1.85201214635439e-05	3.3767486969945e-05
BTN2A2	1.05801168231622	3.7034404926674	11.6175401432013	2.3457941631458e-28	2.18645540411442e-27
AC003984.1	1.05878832143983	1.67185	7.37131619505293	5.45148573534212e-13	1.86290202480275e-12
TRAV12-3	1.05893980701426	1.4270162694272	8.43257579708476	2.39267601351442e-16	1.05046210063588e-15
TCF19	1.05947677822843	4.31895057256632	8.61817	5.69990404367317e-17	2.61862511768271e-16
AL139287.1	1.05952665423842	3.63396683803222	7.88536671377108	1.42718299980467e-14	5.48257030229514e-14
APOBEC3F	1.05984559911207	2.91869842303618	13.9887555095502	7.98353697329391e-39	1.24933918402119e-37
MARCO	1.05986337774055	2.03699106155759	6.05275368004536	2.47133035224367e-09	6.29891538763829e-09
AL513534.1	1.05997126459151	2.40118370174875	7.37786041870304	5.21087778857422e-13	1.78413305581355e-12
RN7SL541P	1.06020039621107	1.0876337185959	9.59851028768274	1.98647800897857e-20	1.14783729303099e-19
ENTPD1	1.06054845137718	3.68568764012849	12.3514282955755	1.78071059160007e-31	1.95878165076008e-30
AC009159.3	1.06072587323993	3.24745721907929	8.44702255362758	2.1417132000427e-16	9.43348233564473e-16
ITGAD	1.06084440155097	1.02000559812143	10.837838184412	3.56198919665825e-25	2.79660006797823e-24
AC090204.1	1.06140034028364	2.83827961077545	6.25324584065191	7.50690889413079e-10	1.99416926038603e-09
HLA-DOA	1.06197576662892	5.5783625758208	6.52409329574008	1.42601780870468e-10	4.00993273327208e-10
IGLV7-43	1.06222535293812	2.58736886278675	4.46249084331691	9.6291723866596e-06	1.79955153435806e-05
TAP2	1.0627436247798	4.07293352516593	11.0629707616822	4.44450646956587e-26	3.6526414867882e-25
SLC16A6	1.06275714638722	2.11242023008507	9.50336364243927	4.42202829280155e-20	2.48875958612026e-19
AP001094.2	1.06303599130114	1.2755093862499	12.1965071305664	8.29400228879314e-31	8.80283913748609e-30
WDR90	1.06312468497266	2.95691516386337	11.1783970215342	1.51250338405884e-26	1.27562601718732e-25
SH3D21	1.06336102327013	2.82306564698183	9.67426757906626	1.04613586208622e-20	6.13125886798913e-20
APOL6	1.0635413708688	5.02201030360415	10.1978459313014	1.12867469679072e-22	7.52050271097309e-22
NOP16	1.06369004702515	3.69421416612613	16.6448824789501	1.15121938554756e-51	3.1350585330979e-50
LINC02802	1.06382972392938	1.25806083352133	10.0654661051403	3.60395333551703e-22	2.32862248025512e-21
DNAJC22	1.06395186327221	4.73211750605887	7.79129600052264	2.82040445901469e-14	1.06092127094216e-13
LOXL3	1.06405097248048	2.24825538154328	11.161724843309	1.76810387661294e-26	1.48628197346771e-25
MUC20-OT1	1.06514473426855	2.3915118180654	8.65418159803993	4.30327292378783e-17	1.99616561954732e-16
NLRP3	1.06556674622527	2.20031588047083	10.3014856219772	4.51481191082241e-23	3.0945532446319e-22
RPL13P12	1.06599655130426	5.29845805842957	7.78031329272937	3.05257789089578e-14	1.1456274422314e-13
NUDT1	1.06697477181803	3.64791297961082	14.7645128917057	1.80491442967587e-42	3.32014587837091e-41
SSPN	1.0671928657115	3.97421741687898	9.14218820055717	8.74679445988471e-19	4.54607562634307e-18
PCDHB14	1.06728011565726	2.95299742672642	9.32564612245397	1.9409956139131e-19	1.05217086915237e-18
FAM219A	1.06773359482572	4.81518409577595	13.3389837289637	7.55409358764721e-36	1.02858438014008e-34
REEP4	1.06835609494322	4.21765538947426	13.7568338129117	9.3951896494769e-38	1.39873780014942e-36
TMEM200B	1.06848796455093	3.57541973992037	8.38735437279215	3.38149619930432e-16	1.47052487682192e-15
RARA	1.06884714262632	5.05045400141011	10.7297276026814	9.57975794713326e-25	7.35035104252468e-24
P2RY12	1.0689297702551	1.93670465542154	8.41935403805849	2.64771099805222e-16	1.15822220621732e-15
DNAJB13	1.06897075137724	1.15013966544896	8.46709716574254	1.83563937705167e-16	8.11648173709076e-16
GSDMB	1.06903798872428	1.88391987621248	8.89658599470788	6.33949920641e-18	3.10509672032333e-17
FAM163A	1.06909688359245	1.17855468037685	11.8670643978591	2.10232502659481e-29	2.07226602127681e-28
TUBA1B	1.06931551645917	5.99122	9.7362876921075	6.17199325512915e-21	3.67073702481865e-20
SNORD46	1.06943211955044	1.5757447967411	8.00171850077055	6.09143099092519e-15	2.40648737323472e-14
ZNF205	1.06962823138512	3.82305429417383	13.1914071985967	3.49554672017568e-35	4.56209585304565e-34
LNCTAM34A	1.07048797992984	1.4603381030176	15.9162465243588	4.77306835046427e-48	1.1378538953438e-46
RPL18	1.07049180499268	8.70425236945717	13.1722984409362	4.25959686544737e-35	5.52784427586632e-34
TRBV6-2	1.07072792254263	1.3360222197629	8.02678661251702	5.06405461742917e-15	2.01377969603883e-14
H2BC12	1.07081998441469	5.79025578610247	6.74035887193605	3.63078299209212e-11	1.06971105171277e-10
WAKMAR2	1.07097975444355	1.38746582895168	15.4259217935172	1.1906575124277e-45	2.54032755695193e-44
IL2RA	1.07136808986658	1.64323836345324	8.35497051628527	4.32818587203688e-16	1.86455550880748e-15
TRMT1	1.0714263307982	4.61080869062695	14.751033475362	2.09223957746175e-42	3.82721465974417e-41
RNU2-52P	1.07156077626499	1.07065614961344	8.54972930545795	9.70121516375484e-17	4.37324701479614e-16
CDCA5	1.07192496797632	2.09096551155974	11.2903930458905	5.27808503235152e-27	4.58799689843597e-26
TUBA1A	1.07199142561782	7.02675676510149	10.0940394911601	2.80761200599587e-22	1.82383556371384e-21
ANK1	1.07241058367505	1.66253975455101	7.51294916443284	2.03760651801095e-13	7.19540575818756e-13
ZFPM2-AS1	1.07275276706509	1.89534752826304	8.46663981335856	1.84210577255245e-16	8.14350514548175e-16
GXYLT2	1.07308175330148	2.3929832047741	6.42694177661861	2.60489051721454e-10	7.15060045482412e-10
SEC61G	1.07316348884131	6.35415397486052	14.5989795941513	1.10251887982318e-41	1.94546701953118e-40
AC022432.1	1.07338507651716	1.09537223931846	9.87970419477147	1.80515868646668e-21	1.10834522506594e-20
AC108463.2	1.07341895368165	1.56550833662956	10.4340447611587	1.38562013764352e-23	9.83297727971635e-23
POGLUT2	1.0735227171863	4.29463776890045	9.95239075802094	9.63405233689322e-22	6.01656527470233e-21
UBXN11	1.07352663698647	4.16754790492416	10.122973147499	2.1792605766342e-22	1.42411856128071e-21
PLAAT4	1.07355934279504	7.47607213289141	9.06816539752115	1.59566384018505e-18	8.13855915999295e-18
TRBV3-1	1.07480090623167	1.49478278571419	8.8537891437382	8.91573058460717e-18	4.32541054587546e-17
CLK1	1.07482888894454	5.53291210082407	9.35956192060078	1.46591923000016e-19	7.99931251797331e-19
AC004148.1	1.0763006553112	2.04219403224033	9.30619242105586	2.27932991677077e-19	1.23063445200627e-18
MAPT	1.07633282982672	3.58699358241723	5.59242073756585	3.36587236306983e-08	7.80587249611011e-08
CDCA8	1.07649951752402	2.39956494877305	10.7511021397125	7.88195707848439e-25	6.07813532585711e-24
RPL18A	1.07652856080042	7.71649209869967	12.450113880425	6.64304064121229e-32	7.4537773216183e-31
DISC1	1.07676307482747	1.88078764709692	13.748891798733	1.0218974612838e-37	1.51646412531947e-36
RALGDS	1.07692036008376	1.89176115424291	14.0230435861954	5.53504996607608e-39	8.70329740213758e-38
STEAP4	1.07731774635241	3.04212504736697	6.69582531229978	4.82669351746015e-11	1.40957134054615e-10
RBCK1	1.07752793538896	6.02023613747567	13.5068568613315	1.30763482491278e-36	1.84280986344522e-35
DARS1	1.07758450627178	6.78511194633695	11.778381709077	4.97281250473007e-29	4.79063603319716e-28
SDC3	1.07921579820858	5.50260138094709	10.2894109703284	5.02508878452944e-23	3.43029923361411e-22
SH3GL1	1.08056256456394	5.87432297527704	12.8173327234567	1.62764525515329e-33	1.96558927525272e-32
AC091185.1	1.08067126769902	1.50872373902088	10.4846632717435	8.80180236480006e-24	6.31644191587105e-23
SPHK1	1.08082225933129	2.26409985933814	8.78999828445105	1.47881575839099e-17	7.08011957567925e-17
AL390728.6	1.08097828791777	3.88903384577235	9.86337000153733	2.07779989172155e-21	1.27132335059306e-20
MDK	1.08106538755767	5.25400953374708	5.6693579775721	2.20202196861474e-08	5.18352438044083e-08
PGBD5	1.08134764598498	2.50523260602465	7.68367511072611	6.09968992749666e-14	2.24300146829314e-13
DOCK6	1.08135579514892	4.32915606673719	9.9415676327179	1.05804634075472e-21	6.57770193617254e-21
ALG13-AS1	1.08137706375443	1.62808471002469	9.68308794320536	9.7064630360153e-21	5.69464022279078e-20
PHKA2-AS1	1.08146255346604	1.23951617273258	14.9938603601508	1.44782753184662e-43	2.81437566880634e-42
RASGRP4	1.08148470277948	1.73953542790425	13.9022343995789	2.00776201125958e-38	3.0830897988285e-37
CSAD	1.08218245566052	3.16463842288439	8.56468520659212	8.63929870628838e-17	3.91188127022214e-16
PAQR4	1.08259373335505	1.91775616392866	12.6678600838065	7.42127402562036e-33	8.70123533228634e-32
FOXD2-AS1	1.08317991922995	2.26842661546306	12.6115420223654	1.31096999700105e-32	1.52076494295872e-31
RAPGEFL1	1.08420856590627	1.87261911271047	12.7937309109958	2.06964819729901e-33	2.48238838377186e-32
SIPA1	1.08438395570129	5.07502558439304	12.4988881055664	4.07364325702795e-32	4.62505579879281e-31
SNORD62B	1.08452120907629	2.27960570753792	7.80571256667364	2.54188753006869e-14	9.59140565874209e-14
AC243960.1	1.08538162329135	1.51949366115268	11.5917387904607	3.00483099405316e-28	2.78827425749711e-27
AC018638.1	1.08556397096924	2.69116145190953	9.75815308408881	5.12134586856131e-21	3.06493058145365e-20
RPL23AP64	1.08558593111595	2.12299590467241	8.00811183142546	5.81137054062656e-15	2.29901143376123e-14
AC138956.2	1.08569776279462	2.14411166163057	8.69329742444814	3.16780363504128e-17	1.48172917786558e-16
AC009120.1	1.08591646555322	2.27455771246423	8.98286902613132	3.17571895393392e-18	1.5842020866028e-17
MALAT1	1.08591746094527	6.50423750335661	6.36171326212052	3.88723989636642e-10	1.0539667686416e-09
IFNG	1.08597724597492	1.09078423305117	8.53040781505711	1.12660258114443e-16	5.05619210300173e-16
AC091825.1	1.0860372427126	1.65375527657244	6.98271191191206	7.50450787523425e-12	2.34013837668776e-11
MIR4292	1.0865155914841	2.57838951342605	7.35998409363969	5.89424816165881e-13	2.01061300218724e-12
S100A9	1.08663222104301	6.25783866320512	6.48485152112324	1.8205793445684e-10	5.07098277278048e-10
HLA-V	1.08665798644123	1.62670421328891	9.8426136876172	2.48385957556409e-21	1.51292025142544e-20
ETS1	1.08674605599654	6.80290970137102	7.91871852920309	1.11924268293143e-14	4.32930990262118e-14
AC051619.2	1.08742052619837	1.13212	9.86825534967751	1.99223461373641e-21	1.21994478601085e-20
GIT2	1.08747925279075	3.05977475431687	10.8299352878497	3.82999369046774e-25	2.99983504442401e-24
LINC02604	1.08820116726966	2.71722863063162	9.41654884173415	9.13139116861325e-20	5.03916699658304e-19
GLIPR2	1.08838311265615	4.34184698134114	11.1035158883865	3.04612447143991e-26	2.52272292535519e-25
AC008033.3	1.08841652764094	1.41182	8.41380328032437	2.76262077195277e-16	1.20619028264967e-15
AC124944.2	1.08909778968655	1.47327078411315	9.9830221190903	7.38693179532272e-22	4.65884047322043e-21
PATL2	1.09022383768608	1.31697117101936	11.9135963764876	1.33605006143972e-29	1.32835432050549e-28
IRAG2	1.09053774733079	3.04899837307342	9.45696522047692	6.51913410330468e-20	3.63428270057226e-19
CADM3	1.09098282324429	1.73652185100349	5.55816475365573	4.05936803631561e-08	9.35701902735979e-08
AC108704.1	1.09139327780729	1.5848180660101	11.5577218038307	4.1625561048968e-28	3.82545238191016e-27
DPYSL3	1.09250921289773	4.79480902175597	6.88049968715045	1.46724084131515e-11	4.47442189081719e-11
MARVELD1	1.09257050292254	5.0762728487908	9.05053208173052	1.84037058912216e-18	9.3368812407685e-18
GAPDHP1	1.09263735123064	4.03853409254434	4.99114372458991	7.81718099114206e-07	1.61137670839228e-06
PRRT2	1.09292865805149	1.51527379200361	10.0416837264853	4.43480334554543e-22	2.83909036262371e-21
TRBV7-2	1.09293132856365	2.40063141588746	7.51313471279023	2.0349612025181e-13	7.18827578492199e-13
TRAF3IP3	1.09317825049022	1.84409132702846	10.8658112148381	2.75456868751211e-25	2.17682042544632e-24
HLA-E	1.09341591108949	10.3859195988076	12.4240923394453	8.61939452482721e-32	9.61961303385797e-31
SYNPO	1.09385495122949	6.80521569227255	7.59341960914051	1.15716157360839e-13	4.16574537326766e-13
ALOX5AP	1.09406988614837	4.37676562817557	8.34917746287316	4.52322710008847e-16	1.94602182415163e-15
ERVK9-11	1.09410898069689	2.5359380770137	8.22330299381291	1.17179806421699e-15	4.89553560695713e-15
RPS2P5	1.09484913254424	6.56350192399263	8.24421619553156	1.00116324744056e-15	4.20407987406128e-15
MOB3A	1.09505462791639	5.75314469250741	13.285662947229	1.31534208409594e-35	1.77000634376264e-34
AC145207.9	1.09555332095607	1.49332104310767	9.53748	3.32117968309491e-20	1.88397138583667e-19
RFC2	1.09616134198246	5.17203938753285	16.7605231850708	3.02919102106582e-52	8.45999249034161e-51
MCTP2	1.09670922449895	2.64269194836462	11.6170688529326	2.35643466694698e-28	2.1954817633564e-27
LILRA2	1.09692102187008	1.72194031418698	12.4555975264274	6.28800699189428e-32	7.06577467023578e-31
AL021707.8	1.09847517034458	1.98570836888948	8.61014789443035	6.06765995689948e-17	2.78034470320442e-16
PIMREG	1.09878048842983	1.43933245480486	12.1152066659264	1.85093494508503e-30	1.92794526017772e-29
AL109946.1	1.09918768506279	0.996670371719457	10.6129459304385	2.7684293164482e-24	2.05479572640483e-23
GPR171	1.09925346788062	1.94563799826277	10.1421420505166	1.84201634743122e-22	1.21097277456983e-21
DHPS	1.09932129078488	1.49977860484078	9.97712800621113	7.77460314904486e-22	4.89392828331842e-21
HVCN1	1.09975514392904	2.6753991097699	12.9685268441051	3.47214746325548e-34	4.32971696436481e-33
AC019257.1	1.10023071221303	1.67253161958142	9.70810185973864	7.84695475101948e-21	4.63806746187318e-20
DTX2	1.10083962912683	3.02862909919347	17.7930134261796	1.74781549689327e-57	6.04286150032813e-56
CDH5	1.10172251975308	6.07312559080289	7.62382016979763	9.33295032398926e-14	3.38317607117987e-13
DPY19L2P2	1.10207930571956	2.37811331751839	9.14669593183242	8.43137840959015e-19	4.38511903373269e-18
OSM	1.10263224621853	2.16131664063408	7.84113244441969	1.96759437413565e-14	7.47601192436813e-14
CCDC102B	1.10269369124796	2.80846177381583	10.5393108237924	5.38375190536282e-24	3.91991095754564e-23
SERPINF2	1.10275647171413	7.37170776226905	5.02403313838283	6.6338452824035e-07	1.37572887216023e-06
HERC2P2	1.10346724458695	2.5596587282029	7.7568566773751	3.61338086342742e-14	1.3492580429685e-13
ENTPD2	1.10382291469621	3.53510567770338	7.27218020043935	1.07590246829229e-12	3.58275209814129e-12
ARHGEF1	1.10418607916973	4.82880485745712	12.1004163877458	2.14122788584186e-30	2.22224993559094e-29
AC120114.3	1.10457971537394	1.53462327829738	11.0029584288169	7.76171036824769e-26	6.29631042133789e-25
AC009159.2	1.10547326304787	1.28018992254221	10.5858355665874	3.53784290216195e-24	2.6006487193382e-23
AC104070.1	1.10552459652188	1.13058240559458	9.00077259574932	2.74965140687463e-18	1.37704509920639e-17
MIR4435-2HG	1.10555082292271	1.72554013678746	15.766939084452	2.582500347077e-47	5.89915029530813e-46
PRUNE2	1.10598683612116	5.01585219540778	6.08616756206869	2.03082072251724e-09	5.21202362513452e-09
HLA-K	1.10687138270065	3.50365131764533	6.63264266664887	7.20972424209557e-11	2.07931707821342e-10
IGKJ5	1.10734442902828	1.75366681076453	4.96505784623446	8.89824193296702e-07	1.8252049683267e-06
CORO1C	1.10751030214537	6.20119592175833	11.5703349904758	3.6890018825742e-28	3.40250768253338e-27
LINC01638	1.10788690023433	1.14093123521757	7.75763171271645	3.59332390332084e-14	1.34220528552777e-13
MIR4768	1.10820173673297	2.97634663187705	4.96532705723971	8.88638131494677e-07	1.82293499997528e-06
DUSP5P1	1.10857648332586	1.10876073808991	11.8533455712018	2.4024476345495e-29	2.36100129907332e-28
SIPA1L2	1.1107652075709	4.12478899424724	9.87605278521616	1.86284842988737e-21	1.14284904876869e-20
NPY6R	1.11078275821925	3.28618836996314	5.61516396892696	2.97061575080819e-08	6.91998232281113e-08
AL133371.2	1.11081869318714	2.36612979234097	9.3542974550701	1.53128139417373e-19	8.34606528158745e-19
LINC01786	1.11124548460113	1.58194505836846	9.30068614123989	2.38528057130769e-19	1.28723286496264e-18
TPPP3	1.1115500183513	5.0573028523291	7.35701391934565	6.0160342524318e-13	2.05002372470056e-12
MIR590	1.11188862756042	2.24402872786707	7.46805919273202	2.78796387510981e-13	9.76702070515733e-13
FOLH1	1.11192260054474	3.80966866956241	7.33601103756492	6.95078795604063e-13	2.35283454890629e-12
SKA3	1.11228663369388	1.54595275453664	13.7664334224356	8.48732384944266e-38	1.26768701113634e-36
IGHV2-5	1.11253441149127	3.7029780324703	4.08985876213259	4.8880225268317e-05	8.57252354075442e-05
MET	1.11280858369453	6.80235490762749	9.79652293662232	3.68857035631886e-21	2.22486888255418e-20
LAYN	1.11431958714792	3.8716407772202	8.8727336127535	7.66768256876695e-18	3.73413213260889e-17
CDH2	1.11437996910968	4.74569844836956	7.1243997392459	2.92348805120524e-12	9.41825921856842e-12
STAT4	1.11462985490475	1.77770025194785	15.0282523417342	9.90226285162513e-44	1.93799018145574e-42
KCNAB1	1.11471850235102	2.59277337420914	9.17221623195249	6.84679057771192e-19	3.58535062254865e-18
LPAR6	1.1148814992199	4.97073805245614	9.64701466737665	1.31812038333637e-20	7.68607814078056e-20
EDNRA	1.11494013215493	4.41864031082445	8.05143727277046	4.2210644729786e-15	1.68967702015989e-14
DOCK8	1.11498434758412	4.32163169578369	10.2721932442406	5.85316422965838e-23	3.9813656657857e-22
LGALS4	1.11539809926175	2.78962256888541	3.71369046587833	0.000222753544111689	0.000365346367948278
BASP1P1	1.11570227331098	1.5799538281814	5.27426107659352	1.84653729316113e-07	4.01467531386495e-07
ECSCR	1.11612733094457	2.93852751445201	9.94450075699431	1.03152325789683e-21	6.42100852265115e-21
SEMA3F	1.11649182718125	5.97170796794053	9.82180051199915	2.96993133441499e-21	1.80133985849841e-20
TMEM273	1.11658645981226	3.30041378325504	10.1418356534447	1.84697630568184e-22	1.21388591610473e-21
IGHV4-4	1.11674014748231	2.95532121391039	4.08330766929217	5.02419076375586e-05	8.79654876171013e-05
AF064858.1	1.11699521763071	1.49911957047767	7.30784891548306	8.43163041251912e-13	2.83570084061239e-12
CENPH	1.11704625209608	2.69363862892418	14.3312773203484	2.01544998055625e-40	3.36010785792519e-39
AC027559.1	1.1173191968615	2.0921667473988	12.1048280741294	2.05019370434799e-30	2.13259161172256e-29
IRF9	1.11739294788576	1.66726833749178	9.99180787958377	6.84438751323873e-22	4.32546810060279e-21
COL6A3	1.1181180732259	4.35613962485335	6.08240530885135	2.07630462218366e-09	5.326374478877e-09
GLB1L	1.11882298481062	5.22424991490183	8.67115751347679	3.7680469567188e-17	1.75320336411418e-16
NCAPG	1.11917470645655	1.5072183005653	12.3927142422518	1.17946577517289e-31	1.30933248552438e-30
PLEKHO2	1.11944755262639	5.6296688121652	11.8441294452827	2.62762589929462e-29	2.57625836604107e-28
IRF1	1.11970777775432	4.23461517692326	9.80498660154738	3.43056737445564e-21	2.07524466970693e-20
KIF18B	1.11978667948717	1.26262526466747	11.8784384947878	1.88200018387204e-29	1.85668578518051e-28
ARL11	1.12047401570997	1.72153553406586	15.0633719778743	6.71558386012954e-44	1.32904878169822e-42
LTC4S	1.12090883705603	3.27869587125642	9.74993766987924	5.49349479817216e-21	3.28080541315396e-20
UBE2L6	1.12115444901185	7.24121216762459	13.6142581938158	4.23162855417954e-37	6.10977966781759e-36
XCL1	1.12122663036531	1.65960933429485	10.1185053837109	2.26627891080607e-22	1.47803877714134e-21
WDFY4	1.12228189158936	1.88416061715595	10.3107456333365	4.15863101885961e-23	2.85666344404429e-22
VMP1	1.12270953046159	6.27301472343369	10.4194007800865	1.57955982617083e-23	1.11540925651811e-22
NEAT1	1.12307837134687	5.53372063275509	6.44115514113571	2.38622463508544e-10	6.57314122242097e-10
AC018638.4	1.12307880557604	3.89058106107435	8.9819031897333	3.2004758779036e-18	1.59585848672965e-17
MICE	1.12448441075017	1.42162883622677	12.0377674062112	3.96417133087198e-30	4.05550272918129e-29
GPR35	1.12462761959258	1.73054477006881	8.14177987694796	2.15773077214253e-15	8.83292177890086e-15
AC079922.1	1.12520982672632	2.82645407845342	9.73777948645601	6.09397147557949e-21	3.62621314579778e-20
SHANK3	1.12568167378786	4.61841746047839	8.41994844146961	2.63568940872108e-16	1.15318318574442e-15
CEACAM21	1.12601647423091	1.91230969736677	12.1029367987435	2.08873839964076e-30	2.16973608328294e-29
IFNGR2	1.12613745189179	6.34531663023986	15.0731613152755	6.02617568734762e-44	1.19467111618687e-42
RCN1	1.12644849212719	4.99283944971051	13.0639736388627	1.30244583016263e-34	1.66112494016908e-33
BCL6B	1.12657636540179	4.81783847002196	7.60677776076589	1.05293405723127e-13	3.80544822919681e-13
AC025171.4	1.12665875769464	1.55172463587315	11.0220363205567	6.50244572630137e-26	5.28974651093907e-25
SH2B2	1.12740676449359	3.01169303712052	13.5902043844336	5.45033046608758e-37	7.8250929649764e-36
CIART	1.12834112096207	3.29560587126324	10.4330904761673	1.39750460415777e-23	9.91118727143961e-23
RNU7-49P	1.12852160972758	2.23010176886104	7.64359171733755	8.11206501929483e-14	2.95413509911091e-13
B3GNT4	1.12874102291609	2.02088886525408	8.48448103846938	1.60580220261294e-16	7.12630991018466e-16
KIF21B	1.12884101563755	1.58544519533103	13.5134355924874	1.22048586505568e-36	1.72316691292025e-35
AC005104.1	1.12985307847044	1.83260927451919	9.60341671645632	1.90587592783552e-20	1.10209555857229e-19
NCF1B	1.13049681760525	1.5387588463321	13.2778437801445	1.42664106516897e-35	1.91640719327584e-34
GOLGA7B	1.13136179968962	1.20294765635859	11.0395858216733	5.52431117194706e-26	4.50520822644365e-25
AL161669.1	1.13176085008767	1.5999137615688	8.74562357841879	2.09931238475356e-17	9.94919785647966e-17
B4GALNT1	1.13211536472434	1.41473840395817	6.43314293820279	2.50717657677679e-10	6.89060848474377e-10
MFNG	1.13221411611397	4.48900510287043	11.668229737755	1.44078490151964e-28	1.35557782722075e-27
VAMP5	1.13242378569819	7.45511835296512	10.783372818531	5.8682986413884e-25	4.55437903686117e-24
PECAM1	1.13334148828759	7.76337238027099	8.07760453025084	3.47754937945379e-15	1.40256677976319e-14
CD5L	1.13335368225326	1.13446212134551	6.71283107066191	4.33024202909698e-11	1.26910974418459e-10
ARHGEF39	1.13364119485667	1.38275658844266	16.8103078745389	1.7031275810101e-52	4.8032800832001e-51
NKAIN1	1.13372838746284	1.20951140422842	9.61331997768068	1.75293069166908e-20	1.01595632134933e-19
AC245884.3	1.13446990562686	2.26540837925805	8.33933595270323	4.8746686300324e-16	2.09290756947174e-15
RPL36	1.13455644175458	8.63864421743063	12.6822952911446	6.41264362304639e-33	7.5611227351965e-32
ABI3	1.13462537522787	5.01862514842386	11.2726911359165	6.23647653160683e-27	5.40267138626784e-26
CAMK1D	1.13483706579085	3.38474943230791	12.0294119139858	4.30292622112975e-30	4.39618501372833e-29
HLA-DMB	1.13580352143306	5.09397196292703	9.77949659274272	4.26728956664556e-21	2.56517849126688e-20
AC020917.4	1.13688049874239	1.73165186549694	10.8470261254985	3.27374640004289e-25	2.57557903035588e-24
INO80E	1.13711570907886	4.35118326916683	14.5907329109894	1.20622958295444e-41	2.12520433890139e-40
IGKV2-24	1.13736875792746	3.0812660311166	4.57155814630977	5.8500711659615e-06	1.11323013724286e-05
DDX12P	1.13750236179708	1.36956127087809	11.1543074517847	1.89520295978471e-26	1.58963004558924e-25
OLR1	1.13752641647878	4.00226364460609	6.77890142476028	2.83426678818472e-11	8.42608944008761e-11
FTH1	1.1383499523451	6.65280730323048	8.3835909026154	3.48003106288055e-16	1.51222928469712e-15
PLAAT3	1.1385971274197	6.72775615740072	13.5655715359214	7.06118316714378e-37	1.00927333507538e-35
AP000355.1	1.13886595808266	1.95366196758667	7.67894633582234	6.3087371669725e-14	2.3157927589093e-13
CD200R1	1.13890302623672	1.69252857770159	9.49189336192578	4.86798682918789e-20	2.73171287307911e-19
APBB3	1.13892012347652	3.60410990601518	10.9643533017334	1.10984400805238e-25	8.93362163143702e-25
NLRP1	1.13984342959036	2.73727529253069	10.8198077848634	4.2029066582115e-25	3.28295774591907e-24
IL22RA1	1.14067992276619	2.62293225042514	8.08323604263918	3.33530548599588e-15	1.34661639187491e-14
MIR3176	1.14153251781939	1.9825516292931	7.34404942748253	6.57725939884098e-13	2.23364118371587e-12
ADGRE5	1.14194216949582	5.32717872043125	10.490760585233	8.33276587910769e-24	5.99108381730897e-23
HTATIP2	1.14235545645886	5.55762868752611	14.5449894638832	1.98522876139898e-41	3.44742032340668e-40
AL390728.4	1.14306211838093	4.10707554274511	9.1596282761497	7.58762778456056e-19	3.95884479659447e-18
GRK5	1.14308163116711	3.56461957048977	10.9311792716355	1.50810156583657e-25	1.20758589629962e-24
IGHJ4	1.14356211413144	2.22100329042652	4.62466486304872	4.57257586150444e-06	8.78505515545715e-06
PIK3CG	1.14392571101928	2.74904625170378	10.8576363085219	2.96960711900857e-25	2.34272407666941e-24
NFKB2	1.14401472042235	5.44023085532748	11.5200663843374	5.96668929691461e-28	5.44857940291443e-27
RNU7-40P	1.14418	1.65291603672925	7.60377719304151	1.07550929094477e-13	3.88275936345637e-13
EFNA1	1.1445750889017	7.17412209308562	9.90998981907762	1.3901476036378e-21	8.59510329564044e-21
FLI1	1.14520362485563	4.05337179521447	10.589053054958	3.43643410153102e-24	2.52853261759127e-23
SPSB1	1.14537	5.00780898738282	8.18906396942238	1.51516890734624e-15	6.28886866858572e-15
AL731567.1	1.14554864058475	1.35436938888464	10.0390933706895	4.53605639896091e-22	2.90067539696227e-21
HLA-L	1.14571374336127	2.45105551568931	11.2197804111242	1.02587133772356e-26	8.74848748147097e-26
MACORIS	1.14691210990529	1.69641352636392	13.8998370645067	2.05964171055809e-38	3.15853004337222e-37
CDCA7	1.14732964107039	1.69106732713753	10.4221273832518	1.54151358582663e-23	1.08988381243677e-22
MIR23C	1.1478378194756	1.09351147135388	7.36586931443135	5.66005927296592e-13	1.93273807421506e-12
RPS2P46	1.14798394674309	4.11187702380357	10.6205815219762	2.5834691166277e-24	1.92061853984527e-23
LGALS2	1.14814550954282	6.73973928095164	4.89899514820271	1.23208191000597e-06	2.49425964797241e-06
AC021078.1	1.14814651884665	2.35037911494539	11.2408803194544	8.41343009084442e-27	7.22045288207534e-26
[truncated: 1,531 more rows]
